# Supplementary material for: Probing the functional constraints of influenza A virus NEP by deep mutational scanning
Source: Cell Rep. Author manuscript; Available in PMC 2025 Feb 16. (PMC11830162; doi:10.1016/j.celrep.2024.115196)
Supplement: 2 [file NIHMS2052773-supplement-2.xlsx]

## Sheet: Table S1
Table S1. Mutation fitness of NEP, Related to Figure 1.
Position	NEP_Mutation	input1	input2	output1	output2	output1_enri	output1_fit	output2_enri	output2_fit	average_fit	min_fit	mutation_type
2	D2C	29	26	25	40	0.700037	-0.0694426	1.65596	0.309598	0.120078	-0.0694426	missense
2	D2S	39	53	38	39	0.787541	-0.0182901	0.807785	-0.00215601	-0.010223	-0.0182901	missense
2	D2I	15	21	17	27	0.908701	0.0438579	1.38792	0.232913	0.138385	0.0438579	missense
2	D2_	17	26	20	183	0.942357	0.0596521	7.43163	0.961632	0.510642	0.0596521	nonsense
2	D2E	25	34	31	23	0.994135	0.082882	0.747778	-0.035679	0.0236015	-0.035679	missense
2	D2T	27	37	43	39	1.2693	0.189	1.14791	0.150454	0.169727	0.150454	missense
2	D2P	20	19	37	37	1.46162	0.25027	2.07197	0.406931	0.3286	0.25027	missense
2	D2M	20	19	40	36	1.57701	0.28327	2.01744	0.395349	0.33931	0.28327	missense
2	D2G	38	38	76	46	1.59476	0.288131	1.3142	0.209211	0.248671	0.209211	missense
2	D2A	30	34	64	42	1.69364	0.314257	1.33977	0.217578	0.265918	0.217578	missense
2	D2L	54	77	119	95	1.76233	0.331524	1.34217	0.218354	0.274939	0.218354	missense
2	D2R	57	45	132	314	1.85222	0.353129	7.46762	0.96373	0.65843	0.353129	missense
2	D2Y	17	14	41	22	1.88471	0.360682	1.67212	0.313814	0.337248	0.313814	missense
2	D2V	50	38	119	79	1.90055	0.364316	2.23694	0.440203	0.40226	0.364316	missense
2	D2F	15	16	43	26	2.22127	0.432038	1.73199	0.329093	0.380565	0.329093	missense
2	D2N	13	11	38	20	2.25012	0.437642	1.90839	0.371216	0.404429	0.371216	missense
2	D2Q	14	13	49	27	2.69245	0.515584	2.18102	0.429208	0.472396	0.429208	missense
2	D2K	16	22	56	69	2.70829	0.518131	3.31894	0.611548	0.56484	0.518131	missense
2	D2W	20	24	76	29	2.96169	0.556977	1.30861	0.207359	0.382168	0.207359	missense
3	P3D	20	32	2	7	0.115391	-0.852393	0.264366	-0.487246	-0.669819	-0.852393	missense
3	P3E	20	32	2	18	0.115391	-0.852393	0.62787	-0.111583	-0.481988	-0.852393	missense
3	P3_	18	23	4	21	0.212562	-0.587078	0.999634	0.0903892	-0.248345	-0.587078	nonsense
3	P3N	22	20	10	11	0.386308	-0.32763	0.623149	-0.11486	-0.221245	-0.32763	missense
3	P3F	13	12	7	5	0.461563	-0.250333	0.503312	-0.207614	-0.228974	-0.250333	missense
3	P3I	21	19	12	4	0.477298	-0.235774	0.272628	-0.473882	-0.354828	-0.473882	missense
3	P3Y	13	21	8	14	0.519258	-0.19918	0.74353	-0.0381537	-0.118667	-0.19918	missense
3	P3H	12	11	9	5	0.621334	-0.121238	0.545255	-0.172852	-0.147045	-0.172852	missense
3	P3W	18	17	15	14	0.680198	-0.0819283	0.908759	0.0489965	-0.0164659	-0.0819283	missense
3	P3V	37	48	32	115	0.701454	-0.0685643	2.58162	0.50244	0.216938	-0.0685643	missense
3	P3C	18	18	16	17	0.72271	-0.0555993	1.03311	0.104697	0.0245487	-0.0555993	missense
3	P3G	69	61	67	41	0.784657	-0.0198838	0.738733	-0.0409646	-0.0304242	-0.0409646	missense
3	P3L	43	56	42	40	0.789377	-0.0172789	0.784402	-0.0149132	-0.0160961	-0.0172789	missense
3	P3Q	14	21	17	21	0.969282	0.0718866	1.09051	0.128178	0.100032	0.0718866	missense
3	P3S	38	41	78	24	1.63618	0.299268	0.649113	-0.0971315	0.101068	-0.0971315	missense
3	P3R	52	77	127	127	1.95076	0.375639	1.78956	0.343293	0.359466	0.343293	missense
3	P3M	14	16	37	15	2.04626	0.396398	1.02636	0.101849	0.249123	0.101849	missense
3	P3T	24	38	65	14	2.13242	0.414309	0.419427	-0.286796	0.0637568	-0.286796	missense
3	P3K	15	14	60	56	3.07949	0.573915	4.14394	0.707961	0.640938	0.573915	missense
3	P3A	36	30	564	34	12.3343	1.17655	1.23122	0.180884	0.678718	0.180884	missense
4	N4D	26	24	3	14	0.119664	-0.836598	0.654306	-0.093671	-0.465135	-0.836598	missense
4	N4C	30	19	8	14	0.234504	-0.544414	0.817883	0.00323902	-0.270587	-0.544414	missense
4	N4Q	16	11	5	13	0.285083	-0.459592	1.27226	0.195125	-0.132234	-0.459592	missense
4	N4E	21	17	8	11	0.330437	-0.395475	0.727007	-0.0479135	-0.221694	-0.395475	missense
4	N4T	19	29	14	16	0.605801	-0.132233	0.617956	-0.118495	-0.125364	-0.132233	missense
4	N4L	45	35	38	69	0.684819	-0.0789879	2.12044	0.416973	0.168993	-0.0789879	missense
4	N4G	37	54	33	35	0.72271	-0.0555993	0.713789	-0.0558824	-0.0557409	-0.0558824	missense
4	N4R	58	48	56	53	0.780354	-0.0222718	1.20179	0.170375	0.0740518	-0.0222718	missense
4	N4S	50	44	51	59	0.823573	0.0011385	1.45401	0.253116	0.127127	0.0011385	missense
4	N4I	17	15	18	24	0.852609	0.0161864	1.70392	0.321998	0.169092	0.0161864	missense
4	N4M	15	25	16	9	0.858218	0.0190343	0.419427	-0.286796	-0.133881	-0.286796	missense
4	N4F	16	25	23	19	1.14033	0.142468	0.838854	0.0142344	0.078351	0.0142344	missense
4	N4V	35	53	53	69	1.2116	0.168797	1.41362	0.240882	0.204839	0.168797	missense
4	N4Y	14	21	22	14	1.23853	0.178342	0.74353	-0.0381537	0.0700941	-0.0381537	missense
4	N4A	27	25	44	35	1.29814	0.19876	1.50994	0.269507	0.234133	0.19876	missense
4	N4H	12	13	28	11	1.80187	0.34116	0.934723	0.061231	0.201195	0.061231	missense
4	N4P	20	31	56	44	2.19242	0.426361	1.53353	0.27624	0.351301	0.27624	missense
5	T5C	21	15	7	15	0.293722	-0.446627	1.09051	0.128178	-0.159225	-0.446627	missense
5	T5D	20	17	10	7	0.423099	-0.288121	0.484671	-0.224005	-0.256063	-0.288121	missense
5	T5Q	20	17	11	23	0.461563	-0.250333	1.45401	0.253116	0.00139189	-0.250333	missense
5	T5A	29	35	17	17	0.484641	-0.229143	0.545255	-0.172852	-0.200998	-0.229143	missense
5	T5E	23	22	14	8	0.504834	-0.211415	0.426721	-0.279308	-0.245361	-0.279308	missense
5	T5V	55	37	37	27	0.548106	-0.175699	0.803534	-0.00444781	-0.0900735	-0.175699	missense
5	T5L	46	57	33	39	0.584319	-0.147914	0.752076	-0.0331902	-0.0905519	-0.147914	missense
5	T5W	20	22	18	22	0.730808	-0.0507604	1.09051	0.128178	0.0387087	-0.0507604	missense
5	T5I	17	15	18	11	0.852609	0.0161864	0.817883	0.00323902	0.00971273	0.00323902	missense
5	T5Y	17	20	19	11	0.897483	0.0384628	0.623149	-0.11486	-0.0381987	-0.11486	missense
5	T5G	43	38	50	46	0.936238	0.0568228	1.3142	0.209211	0.133017	0.0568228	missense
5	T5P	19	23	24	48	1.00967	0.0896153	2.22646	0.438163	0.263889	0.0896153	missense
5	T5H	15	19	21	21	1.11064	0.131008	1.19956	0.16957	0.150289	0.131008	missense
5	T5S	31	35	45	25	1.16112	0.150313	0.787591	-0.0131514	0.0685809	-0.0131514	missense
5	T5F	18	24	27	12	1.19035	0.16111	0.567065	-0.155819	0.00264543	-0.155819	missense
5	T5_	16	18	28	8	1.3779	0.224654	0.516557	-0.196333	0.0141605	-0.196333	nonsense
5	T5M	14	16	28	12	1.56162	0.279012	0.83392	0.0116722	0.145342	0.0116722	missense
5	T5N	20	23	43	18	1.6924	0.313939	0.863321	0.0267201	0.170329	0.0267201	missense
5	T5R	37	57	106	139	2.27441	0.442306	2.63227	0.510878	0.476592	0.442306	missense
5	T5K	15	20	104	53	5.30076	0.809775	2.80417	0.538352	0.674063	0.538352	missense
6	V6G	43	51	20	40	0.38551	-0.328528	0.859825	0.0249583	-0.151785	-0.328528	missense
6	V6C	18	23	9	6	0.425124	-0.286048	0.318065	-0.406935	-0.346492	-0.406935	missense
6	V6Q	14	18	8	14	0.484641	-0.229143	0.860929	0.0255154	-0.101814	-0.229143	missense
6	V6S	54	55	33	30	0.499327	-0.216178	0.603675	-0.128649	-0.172414	-0.216178	missense
6	V6H	12	17	8	7	0.559201	-0.166996	0.484671	-0.224005	-0.1955	-0.224005	missense
6	V6N	21	15	15	9	0.587443	-0.145597	0.681569	-0.0759422	-0.11077	-0.145597	missense
6	V6M	16	17	12	9	0.617679	-0.1238	0.605839	-0.127095	-0.125447	-0.127095	missense
6	V6I	21	18	18	23	0.697589	-0.0709637	1.37749	0.229635	0.0793358	-0.0709637	missense
6	V6_	12	16	13	10	0.869868	0.02489	0.705624	-0.0608785	-0.0179942	-0.0608785	nonsense
6	V6W	20	17	26	24	1.03852	0.10185	1.5146	0.270845	0.186348	0.10185	missense
6	V6F	16	17	21	8	1.0453	0.104679	0.545255	-0.172852	-0.0340866	-0.172852	missense
6	V6Y	15	22	21	3	1.11064	0.131008	0.189654	-0.63149	-0.250241	-0.63149	missense
6	V6P	15	18	25	34	1.31257	0.203559	2.00883	0.393492	0.298525	0.203559	missense
6	V6D	15	23	29	5	1.5145	0.265707	0.272628	-0.473882	-0.104088	-0.473882	missense
6	V6A	33	33	65	37	1.56796	0.28077	1.21881	0.176482	0.228626	0.176482	missense
6	V6R	42	51	115	111	2.17901	0.423695	2.34879	0.461392	0.442544	0.423695	missense
6	V6L	52	47	157	49	2.40796	0.467087	1.13595	0.145907	0.306497	0.145907	missense
7	S7D	16	20	3	9	0.190055	-0.635684	0.519291	-0.194042	-0.414863	-0.635684	missense
7	S7E	22	19	9	19	0.351189	-0.369023	1.09051	0.128178	-0.120422	-0.369023	missense
7	S7H	14	14	6	57	0.376943	-0.338288	4.21664	0.715514	0.188613	-0.338288	missense
7	S7G	43	53	23	27	0.440583	-0.270536	0.56545	-0.157058	-0.213797	-0.270536	missense
7	S7N	16	16	9	10	0.475138	-0.237744	0.705624	-0.0608785	-0.149311	-0.237744	missense
7	S7_	13	21	9	29	0.576953	-0.153423	1.48706	0.262876	0.0547268	-0.153423	nonsense
7	S7F	18	27	13	37	0.595173	-0.13992	1.47998	0.260803	0.0604415	-0.13992	missense
7	S7T	21	28	18	17	0.697589	-0.0709637	0.676868	-0.0789477	-0.0749557	-0.0789477	missense
7	S7I	20	19	21	43	0.846198	0.0129087	2.39912	0.4706	0.241755	0.0129087	missense
7	S7M	17	25	18	56	0.852609	0.0161864	2.39073	0.469079	0.242633	0.0161864	missense
7	S7Y	19	27	25	11	1.05006	0.106649	0.467362	-0.239799	-0.0665752	-0.239799	missense
7	S7W	21	19	29	50	1.10146	0.127404	2.7808	0.534718	0.331061	0.127404	missense
7	S7V	37	43	54	58	1.16909	0.153284	1.46228	0.255577	0.204431	0.153284	missense
7	S7L	43	54	74	47	1.37682	0.224314	0.951718	0.0690563	0.146685	0.0690563	missense
7	S7P	18	21	40	22	1.74301	0.326736	1.14008	0.147483	0.237109	0.147483	missense
7	S7A	26	23	70	58	2.12404	0.4126	2.68084	0.518819	0.465709	0.4126	missense
7	S7R	39	54	137	117	2.78668	0.530524	2.33964	0.459697	0.495111	0.459697	missense
7	S7K	15	18	70	55	3.58432	0.639844	3.21414	0.597612	0.618728	0.597612	missense
8	S8P	17	22	3	5	0.179497	-0.660507	0.284481	-0.455399	-0.557953	-0.660507	missense
8	S8E	16	25	5	24	0.285083	-0.459592	1.04857	0.111144	-0.174224	-0.459592	missense
8	S8N	17	15	9	14	0.448741	-0.262567	1.02235	0.100149	-0.0812091	-0.262567	missense
8	S8A	27	24	16	24	0.49041	-0.224004	1.09051	0.128178	-0.047913	-0.224004	missense
8	S8Y	19	20	15	48	0.646188	-0.104205	2.54452	0.496155	0.195975	-0.104205	missense
8	S8G	40	48	41	34	0.827435	0.00317077	0.778936	-0.0179503	-0.00738975	-0.0179503	missense
8	S8T	27	23	35	20	1.03852	0.10185	0.954196	0.0701858	0.0860178	0.0701858	missense
8	S8Q	22	16	31	5	1.1238	0.136127	0.384886	-0.32412	-0.0939962	-0.32412	missense
8	S8C	19	17	27	22	1.13083	0.138833	1.39343	0.234633	0.186733	0.138833	missense
8	S8W	24	22	42	78	1.3893	0.228234	3.74567	0.664077	0.446155	0.228234	missense
8	S8F	15	24	29	28	1.5145	0.265707	1.26499	0.192636	0.229171	0.192636	missense
8	S8V	44	44	86	126	1.56162	0.279012	3.07766	0.578769	0.428891	0.279012	missense
8	S8M	16	14	42	42	2.04309	0.395725	3.12613	0.585555	0.49064	0.395725	missense
8	S8I	11	14	35	24	2.4232	0.469827	1.81752	0.350027	0.409927	0.350027	missense
8	S8R	38	44	126	60	2.63032	0.505444	1.47825	0.260295	0.38287	0.260295	missense
8	S8H	13	14	48	2	2.82707	0.536773	0.218102	-0.570792	-0.0170094	-0.570792	missense
8	S8L	43	46	489	120	8.99523	1.03945	2.80748	0.538865	0.789157	0.538865	missense
9	F9N	20	21	11	2	0.461563	-0.250333	0.148706	-0.737124	-0.493728	-0.737124	missense
9	F9E	22	25	14	49	0.526783	-0.192931	2.09714	0.412174	0.109622	-0.192931	missense
9	F9K	14	18	9	25	0.53849	-0.183386	1.49228	0.264398	0.0405058	-0.183386	missense
9	F9W	21	22	17	12	0.660874	-0.0944448	0.616375	-0.119607	-0.107026	-0.119607	missense
9	F9_	25	28	21	19	0.683468	-0.0798453	0.752076	-0.0331902	-0.0565178	-0.0798453	nonsense
9	F9D	20	27	18	85	0.730808	-0.0507604	3.34942	0.615518	0.282379	-0.0507604	missense
9	F9P	26	34	26	18	0.807735	-0.00729467	0.591991	-0.137137	-0.0722157	-0.137137	missense
9	F9G	59	43	64	33	0.875046	0.0274674	0.842667	0.016204	0.0218357	0.016204	missense
9	F9A	32	36	35	43	0.881165	0.0304939	1.29682	0.203429	0.116961	0.0304939	missense
9	F9C	27	20	36	29	1.06736	0.113749	1.55787	0.28308	0.198414	0.113749	missense
9	F9R	62	57	96	102	1.24365	0.180137	1.9366	0.377587	0.278862	0.180137	missense
9	F9Q	12	18	24	25	1.55334	0.276702	1.49228	0.264398	0.27055	0.264398	missense
9	F9S	38	58	75	88	1.57405	0.282454	1.64501	0.306716	0.294585	0.282454	missense
9	F9T	39	33	82	44	1.67605	0.309723	1.44332	0.249911	0.279817	0.249911	missense
9	F9M	23	22	49	48	1.68278	0.311464	2.32326	0.456646	0.384055	0.311464	missense
9	F9V	56	45	171	136	2.43737	0.472359	3.24782	0.60214	0.53725	0.472359	missense
9	F9L	49	59	187	117	3.03708	0.567893	2.14467	0.421909	0.494901	0.421909	missense
9	F9I	13	30	77	92	4.50024	0.738672	3.27153	0.605299	0.671985	0.605299	missense
10	Q10D	18	15	1	1	0.0850247	-0.985018	0.136314	-0.774912	-0.879965	-0.985018	missense
10	Q10N	19	22	6	7	0.282707	-0.463227	0.379308	-0.33046	-0.396843	-0.463227	missense
10	Q10H	20	25	8	9	0.346172	-0.375271	0.419427	-0.286796	-0.331034	-0.375271	missense
10	Q10C	12	20	6	3	0.434934	-0.27614	0.207716	-0.591982	-0.434061	-0.591982	missense
10	Q10G	40	50	22	17	0.453119	-0.258351	0.384886	-0.32412	-0.291235	-0.32412	missense
10	Q10T	33	37	26	23	0.641436	-0.10741	0.688743	-0.0713946	-0.0894022	-0.10741	missense
10	Q10A	29	27	23	31	0.646188	-0.104205	1.2463	0.18617	0.0409825	-0.104205	missense
10	Q10_	18	11	15	17	0.680198	-0.0819283	1.63577	0.304269	0.11117	-0.0819283	nonsense
10	Q10R	72	69	84	89	0.940513	0.0588014	1.40208	0.237322	0.148062	0.0588014	missense
10	Q10E	16	24	20	3	0.99779	0.0844757	0.174482	-0.667702	-0.291613	-0.667702	missense
10	Q10K	20	14	29	29	1.15391	0.147607	2.18102	0.429208	0.288408	0.147607	missense
10	Q10W	18	26	30	38	1.31788	0.205313	1.57518	0.287879	0.246596	0.205313	missense
10	Q10S	32	46	67	18	1.66442	0.3067	0.440845	-0.265166	0.0207669	-0.265166	missense
10	Q10I	13	17	30	37	1.78856	0.337939	2.30219	0.452689	0.395314	0.337939	missense
10	Q10M	16	19	56	40	2.70829	0.518131	2.23555	0.439932	0.479031	0.439932	missense
10	Q10P	21	17	75	36	2.79036	0.531096	2.2416	0.441107	0.486102	0.441107	missense
10	Q10V	31	40	112	188	2.85231	0.540634	5.02699	0.791856	0.666245	0.540634	missense
10	Q10L	32	44	202	202	4.96879	0.781687	4.91941	0.782461	0.782074	0.781687	missense
11	D11_	15	11	11	11	0.605801	-0.132233	1.09051	0.128178	-0.00202782	-0.132233	nonsense
11	D11E	14	21	11	17	0.646188	-0.104205	0.892236	0.0410276	-0.0315885	-0.104205	missense
11	D11I	16	13	20	38	0.99779	0.0844757	3.03785	0.573114	0.328795	0.0844757	missense
11	D11P	24	27	31	9	1.0339	0.0999153	0.389468	-0.31898	-0.109532	-0.31898	missense
11	D11A	23	42	56	122	1.91837	0.368369	3.11937	0.584614	0.476492	0.368369	missense
11	D11G	45	42	123	81	2.17737	0.423369	2.07958	0.408523	0.415946	0.408523	missense
11	D11L	38	38	108	43	2.25751	0.439067	1.23032	0.180566	0.309817	0.180566	missense
11	D11W	19	22	60	47	2.46359	0.477005	2.27585	0.447691	0.462348	0.447691	missense
11	D11H	11	16	39	24	2.69245	0.515584	1.60369	0.295669	0.405626	0.295669	missense
11	D11R	57	75	199	159	2.78529	0.530307	2.29581	0.451484	0.490896	0.451484	missense
11	D11M	15	22	55	48	2.82707	0.536773	2.32326	0.456646	0.49671	0.456646	missense
11	D11C	13	18	55	74	3.23094	0.594765	4.30465	0.724485	0.659625	0.594765	missense
11	D11V	31	39	133	108	3.38239	0.61466	2.97164	0.563544	0.589102	0.563544	missense
11	D11S	30	46	129	127	3.38727	0.615287	2.9699	0.56329	0.589288	0.56329	missense
11	D11T	30	23	165	87	4.32529	0.721452	3.99854	0.692449	0.70695	0.692449	missense
12	I12V	34	29	6	10	0.161547	-0.706265	0.399854	-0.307551	-0.506908	-0.706265	missense
12	I12P	13	13	4	10	0.288477	-0.454453	0.856829	0.0234424	-0.215505	-0.454453	missense
12	I12N	13	13	4	3	0.288477	-0.454453	0.311574	-0.41589	-0.435171	-0.454453	missense
12	I12L	38	28	18	15	0.393512	-0.319606	0.601661	-0.1301	-0.224853	-0.319606	missense
12	I12W	16	13	8	2	0.427624	-0.283501	0.233681	-0.540829	-0.412165	-0.540829	missense
12	I12T	14	22	9	7	0.53849	-0.183386	0.379308	-0.33046	-0.256923	-0.33046	missense
12	I12C	18	15	12	13	0.552661	-0.172105	0.954196	0.0701858	-0.0509596	-0.172105	missense
12	I12M	17	19	13	9	0.628238	-0.116439	0.545255	-0.172852	-0.144646	-0.172852	missense
12	I12Y	11	14	9	12	0.673112	-0.0864759	0.945109	0.0660299	-0.010223	-0.0864759	missense
12	I12G	32	38	39	23	0.979072	0.0762514	0.671083	-0.0826756	-0.00321211	-0.0826756	missense
12	I12S	29	34	36	32	0.996206	0.0837858	1.0282	0.102624	0.0932047	0.0837858	missense
12	I12R	32	32	43	59	1.07698	0.117644	1.98275	0.387815	0.25273	0.117644	missense
12	I12A	14	21	31	30	1.72317	0.321764	1.53663	0.277117	0.29944	0.277117	missense
12	I12_	13	14	30	10	1.78856	0.337939	0.799708	-0.00652082	0.165709	-0.00652082	nonsense
12	I12K	12	16	29	19	1.864	0.355883	1.28295	0.198759	0.277321	0.198759	missense
12	I12F	21	15	55	31	2.05605	0.398471	2.18102	0.429208	0.413839	0.398471	missense
13	L13Y	18	20	7	23	0.340099	-0.382958	1.2463	0.18617	-0.0983943	-0.382958	missense
13	L13H	23	20	10	8	0.370212	-0.346113	0.467362	-0.239799	-0.292956	-0.346113	missense
13	L13P	16	22	11	4	0.570166	-0.158562	0.237067	-0.53458	-0.346571	-0.53458	missense
13	L13E	18	21	14	12	0.637685	-0.109957	0.644392	-0.100302	-0.105129	-0.109957	missense
13	L13F	20	19	16	17	0.65388	-0.099065	0.981459	0.0824203	-0.00832239	-0.099065	missense
13	L13Q	21	16	19	9	0.734304	-0.0486874	0.641477	-0.102271	-0.0754793	-0.102271	missense
13	L13M	16	22	15	27	0.760221	-0.0336236	1.32758	0.213608	0.0899922	-0.0336236	missense
13	L13_	22	16	21	12	0.772616	-0.0265998	0.83392	0.0116722	-0.00746382	-0.0265998	nonsense
13	L13K	14	22	18	16	1.02313	0.0953677	0.806029	-0.00310116	0.0461333	-0.00310116	missense
13	L13G	52	48	78	56	1.20398	0.166057	1.26855	0.193857	0.179957	0.166057	missense
13	L13S	50	55	76	47	1.21952	0.171626	0.934723	0.061231	0.116428	0.061231	missense
13	L13A	30	27	47	63	1.25069	0.182585	2.49259	0.4872	0.334892	0.182585	missense
13	L13N	15	20	26	6	1.36305	0.219949	0.363503	-0.348943	-0.0644972	-0.348943	missense
13	L13V	39	43	74	60	1.5145	0.265707	1.51184	0.270055	0.267881	0.265707	missense
13	L13R	47	65	96	60	1.6323	0.298236	1.0079	0.0939637	0.1961	0.0939637	missense
13	L13T	32	40	77	62	1.90919	0.366286	1.67566	0.314734	0.34051	0.314734	missense
13	L13W	19	26	53	27	2.18088	0.424069	1.1309	0.143972	0.284021	0.143972	missense
13	L13I	21	18	74	65	2.75364	0.525344	3.78809	0.668968	0.597156	0.525344	missense
13	L13C	20	21	135	28	5.23104	0.804025	1.43749	0.248153	0.526089	0.248153	missense
14	M14P	21	17	9	24	0.367152	-0.349717	1.5146	0.270845	-0.039436	-0.349717	missense
14	M14C	21	18	13	6	0.514013	-0.203589	0.401767	-0.305478	-0.254534	-0.305478	missense
14	M14N	11	14	7	5	0.53849	-0.183386	0.436204	-0.269762	-0.226574	-0.269762	missense
14	M14V	36	42	26	26	0.589428	-0.144133	0.684739	-0.0739269	-0.10903	-0.144133	missense
14	M14S	40	40	30	30	0.610726	-0.128717	0.824532	0.0067556	-0.0609806	-0.128717	missense
14	M14E	13	14	10	5	0.634649	-0.11203	0.436204	-0.269762	-0.190896	-0.269762	missense
14	M14A	20	14	18	9	0.730808	-0.0507604	0.727007	-0.0479135	-0.0493369	-0.0507604	missense
14	M14G	31	49	31	27	0.807735	-0.00729467	0.610686	-0.123634	-0.0654644	-0.123634	missense
14	M14I	21	17	32	18	1.2116	0.168797	1.15109	0.151659	0.160228	0.151659	missense
14	M14F	18	19	35	215	1.53044	0.270254	11.7775	1.1616	0.715928	0.270254	missense
14	M14L	37	43	73	27	1.57296	0.282153	0.693961	-0.0681169	0.107018	-0.0681169	missense
14	M14K	13	15	32	33	1.90395	0.365091	2.31733	0.455537	0.410314	0.365091	missense
14	M14W	14	20	38	27	2.10011	0.407679	1.45401	0.253116	0.330398	0.253116	missense
14	M14R	35	47	106	115	2.40077	0.465787	2.6354	0.511395	0.488591	0.465787	missense
14	M14T	14	15	47	11	2.58475	0.497855	0.817883	0.00323902	0.250547	0.00323902	missense
15	R15N	18	12	6	12	0.297586	-0.44095	1.09051	0.128178	-0.156386	-0.44095	missense
15	R15D	15	13	7	13	0.403867	-0.308325	1.09051	0.128178	-0.0900735	-0.308325	missense
15	R15Q	13	11	6	11	0.403867	-0.308325	1.09051	0.128178	-0.0900735	-0.308325	missense
15	R15E	13	12	7	10	0.461563	-0.250333	0.922739	0.0556271	-0.0973528	-0.250333	missense
15	R15K	19	14	12	46	0.525028	-0.194381	3.41693	0.624184	0.214902	-0.194381	missense
15	R15P	18	22	12	7	0.552661	-0.172105	0.379308	-0.33046	-0.251283	-0.33046	missense
15	R15I	16	14	12	18	0.617679	-0.1238	1.38131	0.23084	0.0535199	-0.1238	missense
15	R15G	48	59	49	54	0.824219	0.00147926	0.999634	0.0903892	0.0459342	0.00147926	missense
15	R15V	40	39	42	53	0.847136	0.0133899	1.47219	0.258512	0.135951	0.0133899	missense
15	R15A	23	29	27	92	0.942357	0.0596521	3.38058	0.619539	0.339596	0.0596521	missense
15	R15S	55	49	68	51	0.995244	0.0833664	1.13413	0.145211	0.114289	0.0833664	missense
15	R15Y	18	22	30	23	1.31788	0.205313	1.13792	0.146661	0.175987	0.146661	missense
15	R15F	12	20	23	31	1.4912	0.258973	1.66173	0.311108	0.285041	0.258973	missense
15	R15W	15	19	34	9	1.76692	0.332653	0.545255	-0.172852	0.0799006	-0.172852	missense
15	R15C	11	12	30	22	2.08665	0.404886	1.92936	0.375962	0.390424	0.375962	missense
15	R15T	17	19	49	20	2.24371	0.436403	1.14504	0.149367	0.292885	0.149367	missense
15	R15M	27	22	84	22	2.45205	0.474966	1.09051	0.128178	0.301572	0.128178	missense
15	R15L	35	56	132	69	2.98413	0.560254	1.33922	0.217401	0.388828	0.217401	missense
16	M16F	20	24	6	3	0.269245	-0.484416	0.174482	-0.667702	-0.576059	-0.667702	missense
16	M16Q	15	14	14	19	0.757251	-0.0353234	1.45401	0.253116	0.108897	-0.0353234	missense
16	M16T	16	21	16	11	0.807735	-0.00729467	0.594824	-0.135064	-0.0711792	-0.135064	missense
16	M16_	12	16	12	9	0.807735	-0.00729467	0.641477	-0.102271	-0.0547829	-0.102271	nonsense
16	M16C	18	14	22	5	0.977784	0.0756796	0.436204	-0.269762	-0.0970413	-0.269762	missense
16	M16S	30	30	38	26	1.01618	0.0924082	0.949799	0.0681798	0.080294	0.0681798	missense
16	M16A	18	27	23	23	1.0203	0.094163	0.934723	0.061231	0.077697	0.061231	missense
16	M16P	13	14	18	11	1.09621	0.125331	0.872408	0.0312677	0.0782993	0.0312677	missense
16	M16W	24	18	34	32	1.13083	0.138833	1.89404	0.367938	0.253386	0.138833	missense
16	M16R	38	55	54	54	1.13911	0.142003	1.07104	0.120352	0.131178	0.120352	missense
16	M16L	30	40	43	26	1.14646	0.144796	0.718141	-0.0532423	0.045777	-0.0532423	missense
16	M16G	40	62	74	28	1.47756	0.254983	0.501981	-0.208765	0.023109	-0.208765	missense
16	M16I	12	18	23	27	1.4912	0.258973	1.60707	0.296582	0.277778	0.258973	missense
16	M16V	29	38	79	75	2.15396	0.418674	2.1251	0.417927	0.4183	0.417927	missense
17	S17E	18	25	4	21	0.212562	-0.587078	0.922739	0.0556271	-0.265726	-0.587078	missense
17	S17W	22	23	9	23	0.351189	-0.369023	1.09051	0.128178	-0.120422	-0.369023	missense
17	S17Q	18	11	9	13	0.425124	-0.286048	1.27226	0.195125	-0.0454619	-0.286048	missense
17	S17K	14	12	10	17	0.592339	-0.141993	1.50994	0.269507	0.0637568	-0.141993	missense
17	S17R	38	39	30	34	0.642045	-0.106998	0.954196	0.0701858	-0.0184059	-0.106998	missense
17	S17D	15	28	15	8	0.807735	-0.00729467	0.338434	-0.379978	-0.193636	-0.379978	missense
17	S17_	15	20	18	29	0.959185	0.067339	1.55787	0.28308	0.175209	0.067339	nonsense
17	S17T	21	20	29	43	1.10146	0.127404	2.28488	0.449411	0.288408	0.127404	missense
17	S17Y	13	21	19	3	1.15391	0.147607	0.198275	-0.612185	-0.232289	-0.612185	missense
17	S17I	16	19	24	15	1.18785	0.160196	0.872408	0.0312677	0.0957321	0.0312677	missense
17	S17C	24	17	36	19	1.19545	0.162967	1.21168	0.173935	0.168451	0.162967	missense
17	S17P	22	23	36	16	1.2994	0.199179	0.772445	-0.0215846	0.0887973	-0.0215846	missense
17	S17A	31	40	63	55	1.61547	0.293735	1.48948	0.263582	0.278659	0.263582	missense
17	S17V	33	50	72	93	1.73425	0.324549	2.00996	0.393735	0.359142	0.324549	missense
17	S17M	16	16	40	25	1.94807	0.37504	1.66784	0.312702	0.343871	0.312702	missense
17	S17L	33	53	111	49	2.66077	0.510444	1.00973	0.094754	0.302599	0.094754	missense
17	S17G	32	52	110	85	2.71693	0.519514	1.76951	0.3384	0.428957	0.3384	missense
17	S17F	14	25	59	21	3.23094	0.594765	0.922739	0.0556271	0.325196	0.0556271	missense
18	K18D	16	22	13	12	0.665193	-0.0916156	0.616375	-0.119607	-0.105611	-0.119607	missense
18	K18P	18	22	15	9	0.680198	-0.0819283	0.474135	-0.23355	-0.157739	-0.23355	missense
18	K18_	18	22	15	10	0.680198	-0.0819283	0.521548	-0.192157	-0.137043	-0.192157	nonsense
18	K18F	31	26	53	109	1.36305	0.219949	4.44282	0.738207	0.479078	0.219949	missense
18	K18N	15	16	28	12	1.46402	0.250983	0.83392	0.0116722	0.131328	0.0116722	missense
18	K18Y	20	26	39	54	1.53854	0.272546	2.22141	0.437177	0.354861	0.272546	missense
18	K18G	37	53	120	81	2.572	0.495707	1.65596	0.309598	0.402652	0.309598	missense
18	K18A	33	34	112	82	2.68453	0.514305	2.58607	0.503188	0.508746	0.503188	missense
18	K18E	12	11	43	4	2.73387	0.522215	0.454379	-0.252033	0.135091	-0.252033	missense
18	K18L	48	57	191	143	3.165	0.58581	2.70747	0.523112	0.554461	0.523112	missense
18	K18I	16	22	66	65	3.18342	0.588331	3.12929	0.585994	0.587163	0.585994	missense
18	K18S	48	54	195	67	3.23094	0.594765	1.34827	0.220324	0.407545	0.220324	missense
18	K18W	24	25	105	24	3.42479	0.620071	1.04857	0.111144	0.365608	0.111144	missense
18	K18C	20	30	111	41	4.30792	0.719704	1.47747	0.260065	0.489885	0.260065	missense
18	K18R	35	48	193	505	4.35279	0.724205	11.2612	1.14213	0.933168	0.724205	missense
18	K18V	32	49	212	175	5.21356	0.802571	3.8386	0.67472	0.738646	0.67472	missense
18	K18T	21	20	180	34	6.64545	0.907961	1.81752	0.350027	0.628994	0.350027	missense
18	K18M	11	18	98	41	6.66381	0.909159	2.4106	0.472673	0.690916	0.472673	missense
19	M19E	20	15	8	21	0.346172	-0.375271	1.49945	0.26648	-0.0543955	-0.375271	missense
19	M19Q	17	24	10	8	0.493616	-0.221174	0.392584	-0.31552	-0.268347	-0.31552	missense
19	M19Y	18	22	13	15	0.595173	-0.13992	0.758616	-0.0294301	-0.0846752	-0.13992	missense
19	M19A	17	29	16	24	0.762861	-0.0321183	0.908759	0.0489965	0.00843913	-0.0321183	missense
19	M19S	52	52	55	19	0.853455	0.0166175	0.411513	-0.295068	-0.139225	-0.295068	missense
19	M19T	24	20	28	35	0.936972	0.0571633	1.86945	0.362261	0.209712	0.0571633	missense
19	M19_	17	19	21	15	0.987231	0.0798555	0.872408	0.0312677	0.0555616	0.0312677	nonsense
19	M19P	13	23	17	30	1.03852	0.10185	1.40858	0.239328	0.170589	0.10185	missense
19	M19I	29	23	41	22	1.13083	0.138833	1.04507	0.109694	0.124264	0.109694	missense
19	M19V	50	45	74	74	1.18785	0.160196	1.77801	0.340481	0.250339	0.160196	missense
19	M19R	54	55	81	59	1.20426	0.166156	1.1684	0.158141	0.162149	0.158141	missense
19	M19C	13	20	20	7	1.2116	0.168797	0.415432	-0.290952	-0.0610775	-0.290952	missense
19	M19D	16	11	25	13	1.23536	0.17723	1.27226	0.195125	0.186177	0.17723	missense
19	M19F	14	15	22	15	1.23853	0.178342	1.09051	0.128178	0.15326	0.128178	missense
19	M19G	51	52	83	33	1.3048	0.200981	0.699573	-0.0646192	0.068181	-0.0646192	missense
19	M19N	13	21	23	28	1.38469	0.226789	1.43749	0.248153	0.237471	0.226789	missense
19	M19K	19	15	35	22	1.45392	0.247978	1.56761	0.285786	0.266882	0.247978	missense
19	M19W	18	17	66	29	2.84833	0.540027	1.81752	0.350027	0.445027	0.350027	missense
19	M19L	36	47	167	93	3.66755	0.649813	2.13558	0.420064	0.534939	0.420064	missense
20	Q20I	26	24	19	52	0.598322	-0.137628	2.31188	0.454514	0.158443	-0.137628	missense
20	Q20W	20	16	16	40	0.65388	-0.099065	2.63005	0.510513	0.205724	-0.099065	missense
20	Q20K	11	25	10	11	0.740423	-0.0450832	0.503312	-0.207614	-0.126349	-0.207614	missense
20	Q20_	25	16	24	22	0.776668	-0.024328	1.4754	0.259457	0.117564	-0.024328	nonsense
20	Q20D	13	19	14	6	0.86543	0.0226686	0.381679	-0.327754	-0.152543	-0.327754	missense
20	Q20S	35	27	39	72	0.897483	0.0384628	2.84312	0.544343	0.291403	0.0384628	missense
20	Q20M	13	20	15	21	0.923125	0.0506973	1.14244	0.148381	0.0995392	0.0506973	missense
20	Q20P	19	21	25	11	1.05006	0.106649	0.594824	-0.135064	-0.0142075	-0.135064	missense
20	Q20L	49	53	65	68	1.06621	0.113279	1.39343	0.234633	0.173956	0.113279	missense
20	Q20F	20	22	27	34	1.07698	0.117644	1.65947	0.310518	0.214081	0.117644	missense
20	Q20A	20	25	29	20	1.15391	0.147607	0.880797	0.0354237	0.0915155	0.0354237	missense
20	Q20V	31	40	45	42	1.16112	0.150313	1.14371	0.148862	0.149588	0.148862	missense
20	Q20T	20	31	35	31	1.38469	0.226789	1.09051	0.128178	0.177483	0.128178	missense
20	Q20H	23	12	41	18	1.41354	0.235743	1.59382	0.292988	0.264366	0.235743	missense
20	Q20E	14	15	26	11	1.45392	0.247978	0.817883	0.00323902	0.125608	0.00323902	missense
20	Q20N	17	21	37	11	1.70522	0.317216	0.594824	-0.135064	0.0910764	-0.135064	missense
20	Q20G	29	22	69	54	1.88471	0.360682	2.60774	0.506813	0.433747	0.360682	missense
20	Q20R	40	45	98	44	1.95038	0.375557	1.0668	0.118632	0.247095	0.118632	missense
20	Q20C	11	19	30	23	2.08665	0.404886	1.30861	0.207359	0.306122	0.207359	missense
20	Q20Y	18	26	65	30	2.80582	0.533496	1.25207	0.188176	0.360836	0.188176	missense
21	L21D	21	28	4	3	0.183576	-0.650747	0.150415	-0.73216	-0.691454	-0.73216	missense
21	L21G	46	43	11	17	0.20623	-0.600211	0.446118	-0.260002	-0.430107	-0.600211	missense
21	L21Y	18	23	4	15	0.212562	-0.587078	0.727007	-0.0479135	-0.317496	-0.587078	missense
21	L21M	20	21	6	8	0.269245	-0.484416	0.446118	-0.260002	-0.372209	-0.484416	missense
21	L21A	17	22	6	5	0.314119	-0.417469	0.284481	-0.455399	-0.436434	-0.455399	missense
21	L21W	24	39	9	13	0.323094	-0.405235	0.381679	-0.327754	-0.366494	-0.405235	missense
21	L21C	21	17	8	11	0.330437	-0.395475	0.727007	-0.0479135	-0.221694	-0.395475	missense
21	L21F	27	29	11	7	0.346172	-0.375271	0.290803	-0.445854	-0.410562	-0.445854	missense
21	L21V	44	57	23	19	0.430792	-0.280296	0.376038	-0.33422	-0.307258	-0.33422	missense
21	L21K	18	27	10	14	0.467636	-0.244656	0.584202	-0.142889	-0.193772	-0.244656	missense
21	L21N	20	19	12	13	0.500026	-0.215571	0.763357	-0.0267242	-0.121147	-0.215571	missense
21	L21H	21	20	13	12	0.514013	-0.203589	0.675078	-0.0800982	-0.141844	-0.203589	missense
21	L21E	23	27	16	6	0.572145	-0.157057	0.272628	-0.473882	-0.31547	-0.473882	missense
21	L21S	37	63	28	21	0.616429	-0.12468	0.374863	-0.33558	-0.23013	-0.33558	missense
21	L21R	64	52	49	92	0.621334	-0.121238	1.91354	0.372385	0.125573	-0.121238	missense
21	L21P	18	24	18	82	0.807735	-0.00729467	3.62049	0.649316	0.321011	-0.00729467	missense
21	L21Q	14	24	15	10	0.861584	0.0207341	0.479825	-0.22837	-0.103818	-0.22837	missense
21	L21I	32	17	48	29	1.19936	0.164387	1.81752	0.350027	0.257207	0.164387	missense
21	L21_	20	19	37	10	1.46162	0.25027	0.599781	-0.13146	0.059405	-0.13146	nonsense
21	L21T	25	35	48	31	1.52227	0.267928	0.969342	0.0770252	0.172477	0.0770252	missense
22	G22N	18	33	9	27	0.425124	-0.286048	0.898067	0.0438569	-0.121096	-0.286048	missense
22	G22C	26	32	14	28	0.448741	-0.262567	0.958327	0.0720618	-0.0952527	-0.262567	missense
22	G22S	56	63	32	52	0.467636	-0.244656	0.903079	0.0462737	-0.099191	-0.244656	missense
22	G22V	61	67	50	28	0.664427	-0.0921162	0.465071	-0.241933	-0.167025	-0.241933	missense
22	G22A	47	37	39	16	0.673112	-0.0864759	0.48786	-0.221157	-0.153816	-0.221157	missense
22	G22R	64	47	72	62	0.907148	0.0431148	1.43129	0.246277	0.144696	0.0431148	missense
22	G22D	27	21	36	20	1.06736	0.113749	1.04094	0.107974	0.110862	0.107974	missense
22	G22W	25	32	35	48	1.1184	0.134034	1.61924	0.29986	0.216947	0.134034	missense
22	G22F	30	26	42	25	1.12041	0.134812	1.05012	0.111787	0.1233	0.111787	missense
22	G22M	21	24	31	24	1.17489	0.155433	1.09051	0.128178	0.141805	0.128178	missense
22	G22T	21	35	32	60	1.2116	0.168797	1.84781	0.357205	0.263001	0.168797	missense
22	G22I	28	18	46	63	1.30909	0.202405	3.6733	0.655604	0.429005	0.202405	missense
22	G22P	27	22	45	20	1.32699	0.208305	0.995683	0.0886692	0.148487	0.0886692	missense
22	G22Y	13	30	27	11	1.61547	0.293735	0.422133	-0.284003	0.00486632	-0.284003	missense
22	G22L	47	60	95	146	1.61547	0.293735	2.62795	0.510165	0.40195	0.293735	missense
22	G22H	11	22	46	28	3.16363	0.585622	1.37499	0.228848	0.407235	0.228848	missense
23	S23Q	19	13	8	10	0.363481	-0.354082	0.856829	0.0234424	-0.16532	-0.354082	missense
23	S23G	71	63	41	36	0.471179	-0.241378	0.630451	-0.1098	-0.175589	-0.241378	missense
23	S23D	23	18	16	19	0.572145	-0.157057	1.14791	0.150454	-0.00330142	-0.157057	missense
23	S23T	31	33	23	17	0.605801	-0.132233	0.577329	-0.148029	-0.140131	-0.148029	missense
23	S23E	21	32	17	11	0.660874	-0.0944448	0.396549	-0.311155	-0.2028	-0.311155	missense
23	S23P	26	24	24	11	0.747902	-0.0407184	0.523445	-0.190581	-0.11565	-0.190581	missense
23	S23A	45	38	47	22	0.842854	0.0111887	0.643121	-0.101159	-0.0449851	-0.101159	missense
23	S23K	21	22	22	36	0.84445	0.0120105	1.7543	0.334652	0.173331	0.0120105	missense
23	S23_	14	31	15	11	0.861584	0.0207341	0.408941	-0.297791	-0.138528	-0.297791	nonsense
23	S23C	26	24	29	37	0.897483	0.0384628	1.65758	0.310021	0.174242	0.0384628	missense
23	S23V	53	65	63	55	0.957315	0.0664915	0.925281	0.0568219	0.0616567	0.0568219	missense
23	S23W	27	26	44	45	1.29814	0.19876	1.85791	0.359572	0.279166	0.19876	missense
23	S23L	58	56	109	68	1.50595	0.263246	1.32009	0.211152	0.237199	0.211152	missense
23	S23M	20	27	45	31	1.76932	0.333244	1.2463	0.18617	0.259707	0.18617	missense
23	S23R	45	58	102	50	1.80862	0.342785	0.942644	0.0648959	0.20384	0.0648959	missense
23	S23N	15	17	38	7	1.96885	0.37965	0.484671	-0.224005	0.0778226	-0.224005	missense
23	S23Y	21	16	81	27	3.01065	0.564097	1.79613	0.344887	0.454492	0.344887	missense
23	S23F	18	21	80	94	3.4435	0.622437	4.70902	0.763479	0.692958	0.622437	missense
23	S23I	13	13	73	44	4.26945	0.715809	3.50521	0.635262	0.675536	0.635262	missense
24	S24_	24	34	7	7	0.258475	-0.502145	0.249259	-0.5128	-0.507472	-0.5128	nonsense
24	S24C	33	21	14	40	0.356354	-0.362682	2.03231	0.398539	0.0179283	-0.362682	missense
24	S24M	25	22	11	6	0.372801	-0.343087	0.331894	-0.388452	-0.365769	-0.388452	missense
24	S24T	41	43	25	25	0.500026	-0.215571	0.644392	-0.100302	-0.157936	-0.215571	missense
24	S24G	66	73	44	53	0.542508	-0.180157	0.795778	-0.0086602	-0.0944086	-0.180157	missense
24	S24W	22	28	15	24	0.561902	-0.164903	0.940095	0.0637198	-0.0505914	-0.164903	missense
24	S24D	29	35	22	6	0.619263	-0.122688	0.212044	-0.583027	-0.352857	-0.583027	missense
24	S24Q	16	17	13	3	0.665193	-0.0916156	0.242336	-0.525035	-0.308325	-0.525035	missense
24	S24P	26	36	23	8	0.717986	-0.0584472	0.265259	-0.485781	-0.272114	-0.485781	missense
24	S24Y	27	29	25	27	0.750039	-0.0394794	1.01781	0.0982145	0.0293676	-0.0394794	missense
24	S24I	18	11	17	11	0.765222	-0.0307758	1.09051	0.128178	0.048701	-0.0307758	missense
24	S24E	23	31	23	8	0.807735	-0.00729467	0.306706	-0.42273	-0.215012	-0.42273	missense
24	S24A	36	49	39	106	0.873227	0.0265636	2.33369	0.458592	0.242578	0.0265636	missense
24	S24N	19	32	21	14	0.888508	0.034098	0.495686	-0.214245	-0.0900735	-0.214245	missense
24	S24F	21	27	24	20	0.91788	0.0482227	0.817883	0.00323902	0.0257308	0.00323902	missense
24	S24R	57	68	70	67	0.988779	0.0805357	1.07471	0.121838	0.101187	0.0805357	missense
24	S24L	54	63	106	43	1.57141	0.281726	0.749726	-0.0345495	0.123588	-0.0345495	missense
24	S24V	47	72	102	52	1.73326	0.324301	0.79174	-0.0108692	0.156716	-0.0108692	missense
25	S25C	20	19	3	23	0.153854	-0.727454	1.30861	0.207359	-0.260047	-0.727454	missense
25	S25D	13	16	6	3	0.403867	-0.308325	0.256591	-0.500211	-0.404268	-0.500211	missense
25	S25M	15	18	7	23	0.403867	-0.308325	1.37749	0.229635	-0.0393446	-0.308325	missense
25	S25E	29	19	14	8	0.403867	-0.308325	0.49073	-0.21861	-0.263467	-0.308325	missense
25	S25P	30	19	15	22	0.416895	-0.294536	1.25409	0.188876	-0.0528304	-0.294536	missense
25	S25_	24	34	13	6	0.452331	-0.259107	0.218102	-0.570792	-0.414949	-0.570792	nonsense
25	S25Q	18	21	11	18	0.510148	-0.206867	0.941804	0.0645087	-0.0711792	-0.206867	missense
25	S25G	40	35	26	30	0.531923	-0.188715	0.93905	0.063237	-0.0627389	-0.188715	missense
25	S25N	12	18	9	8	0.621334	-0.121238	0.516557	-0.196333	-0.158786	-0.196333	missense
25	S25V	35	48	32	46	0.740423	-0.0450832	1.046	0.11008	0.0324982	-0.0450832	missense
25	S25R	49	52	47	47	0.775425	-0.0250234	0.987632	0.0851431	0.0300598	-0.0250234	missense
25	S25K	23	21	24	43	0.84139	0.0104341	2.18102	0.429208	0.219821	0.0104341	missense
25	S25T	22	32	24	62	0.877972	0.0289175	2.08188	0.409004	0.218961	0.0289175	missense
25	S25L	56	47	75	55	1.07698	0.117644	1.27226	0.195125	0.156384	0.117644	missense
25	S25W	19	23	28	120	1.17122	0.154073	5.49799	0.830752	0.492413	0.154073	missense
25	S25A	27	31	45	52	1.32699	0.208305	1.80616	0.347304	0.277804	0.208305	missense
25	S25Y	17	22	29	31	1.34622	0.214554	1.51723	0.2716	0.243077	0.214554	missense
25	S25F	12	18	85	14	5.34348	0.81326	0.860929	0.0255154	0.419388	0.0255154	missense
26	E26_	20	30	11	10	0.461563	-0.250333	0.386955	-0.321791	-0.286062	-0.321791	nonsense
26	E26D	24	20	16	29	0.54926	-0.174786	1.55787	0.28308	0.054147	-0.174786	missense
26	E26N	13	17	9	13	0.576953	-0.153423	0.848175	0.0190333	-0.0671947	-0.153423	missense
26	E26T	26	34	23	43	0.717986	-0.0584472	1.37093	0.227562	0.0845576	-0.0584472	missense
26	E26K	20	19	20	30	0.807735	-0.00729467	1.69029	0.318509	0.155607	-0.00729467	missense
26	E26S	53	50	59	59	0.897483	0.0384628	1.28295	0.198759	0.118611	0.0384628	missense
26	E26G	42	64	58	36	1.10829	0.130089	0.620752	-0.116534	0.00677751	-0.116534	missense
26	E26P	25	25	38	71	1.2116	0.168797	3.01987	0.570537	0.369667	0.168797	missense
26	E26V	58	73	92	104	1.27321	0.190336	1.54735	0.280135	0.235236	0.190336	missense
26	E26I	22	23	36	17	1.2994	0.199179	0.817883	0.00323902	0.101209	0.00323902	missense
26	E26C	24	35	40	28	1.32468	0.207549	0.878467	0.0342733	0.120911	0.0342733	missense
26	E26M	16	25	28	21	1.3779	0.224654	0.922739	0.0556271	0.140141	0.0556271	missense
26	E26Y	21	25	39	75	1.46861	0.252343	3.18765	0.594018	0.42318	0.252343	missense
26	E26A	22	28	45	26	1.61547	0.293735	1.0153	0.0971435	0.195439	0.0971435	missense
26	E26R	48	49	98	135	1.63195	0.298144	2.96619	0.562747	0.430446	0.298144	missense
26	E26L	61	73	136	71	1.78483	0.337034	1.06104	0.116279	0.226656	0.116279	missense
26	E26W	26	28	59	39	1.79497	0.339493	1.50415	0.26784	0.303666	0.26784	missense
26	E26H	19	17	56	17	2.30204	0.44755	1.09051	0.128178	0.287864	0.128178	missense
26	E26F	24	35	78	58	2.55244	0.492392	1.78723	0.342727	0.41756	0.342727	missense
27	D27W	30	30	27	15	0.729567	-0.0514983	0.562844	-0.159064	-0.105281	-0.159064	missense
27	D27_	12	28	14	16	0.932002	0.0548532	0.639265	-0.103771	-0.024459	-0.103771	nonsense
27	D27S	49	56	64	77	1.05006	0.106649	1.49228	0.264398	0.185523	0.106649	missense
27	D27Y	21	14	30	36	1.13817	0.141644	2.68993	0.520288	0.330966	0.141644	missense
27	D27H	18	12	32	29	1.40291	0.232466	2.51656	0.491356	0.361911	0.232466	missense
27	D27T	22	33	40	61	1.43987	0.243761	1.98858	0.389091	0.316426	0.243761	missense
27	D27N	14	20	29	44	1.61547	0.293735	2.33681	0.459171	0.376453	0.293735	missense
27	D27A	20	40	51	113	2.0001	0.386489	3.03215	0.572299	0.479394	0.386489	missense
27	D27G	52	56	138	82	2.1184	0.411444	1.58794	0.291381	0.351413	0.291381	missense
27	D27C	16	25	57	45	2.7558	0.525684	1.92936	0.375962	0.450823	0.375962	missense
27	D27L	51	60	180	120	2.81154	0.534381	2.16314	0.425633	0.480007	0.425633	missense
27	D27V	35	36	126	194	2.84951	0.540207	5.74728	0.850011	0.695109	0.540207	missense
27	D27K	21	16	78	41	2.9005	0.54791	2.6942	0.520978	0.534444	0.520978	missense
27	D27E	22	23	85	28	3.02023	0.565476	1.3177	0.210365	0.38792	0.210365	missense
27	D27Q	17	12	70	11	3.18606	0.588691	1.00662	0.0934157	0.341053	0.0934157	missense
27	D27R	50	57	239	225	3.8011	0.665346	4.24923	0.718858	0.692102	0.665346	missense
27	D27F	12	23	61	66	3.85227	0.671154	3.04434	0.574041	0.622597	0.574041	missense
27	D27P	24	24	121	45	3.94175	0.681125	2.00654	0.392996	0.53706	0.392996	missense
27	D27I	26	14	135	90	4.06859	0.69488	6.61576	0.911128	0.803004	0.69488	missense
27	D27M	18	30	152	57	6.50439	0.898643	2.04031	0.400244	0.649444	0.400244	missense
28	L28I	29	22	14	29	0.403867	-0.308325	1.4224	0.243571	-0.0323767	-0.308325	missense
28	L28_	15	17	10	0	0.555318	-0.170022	0.0605839	-1.12709	-0.648558	-1.12709	nonsense
28	L28E	15	20	12	16	0.656284	-0.0974713	0.882794	0.0364074	-0.030532	-0.0974713	missense
28	L28S	52	50	52	63	0.807735	-0.00729467	1.36848	0.226788	0.109746	-0.00729467	missense
28	L28V	53	54	55	97	0.837651	0.0084996	1.94309	0.379041	0.19377	0.0084996	missense
28	L28F	25	33	32	42	1.0252	0.0962459	1.37917	0.230167	0.163207	0.0962459	missense
28	L28A	38	34	51	52	1.07698	0.117644	1.65134	0.308386	0.213015	0.117644	missense
28	L28M	23	14	33	20	1.14429	0.143973	1.52671	0.274306	0.209139	0.143973	missense
28	L28D	22	21	36	120	1.2994	0.199179	5.99781	0.86854	0.53386	0.199179	missense
28	L28N	15	21	25	24	1.31257	0.203559	1.23922	0.183695	0.193627	0.183695	missense
28	L28T	21	31	35	38	1.32175	0.206585	1.32906	0.214092	0.210339	0.206585	missense
28	L28G	57	47	108	74	1.51798	0.266704	1.70392	0.321998	0.294351	0.266704	missense
28	L28H	13	12	26	26	1.55777	0.277941	2.26491	0.445598	0.36177	0.277941	missense
28	L28Y	12	39	28	20	1.80187	0.34116	0.572518	-0.151663	0.0947485	-0.151663	missense
28	L28R	51	53	145	74	2.26787	0.441055	1.5146	0.270845	0.35595	0.270845	missense
28	L28W	32	24	108	70	2.66797	0.511618	3.09705	0.581496	0.546557	0.511618	missense
28	L28C	12	27	44	38	2.796	0.531974	1.51892	0.272084	0.402029	0.272084	missense
28	L28K	14	19	79	169	4.30792	0.719704	9.26934	1.0576	0.88865	0.719704	missense
28	L28P	12	16	77	56	4.84641	0.770857	3.65642	0.653604	0.71223	0.653604	missense
29	N29_	16	19	1	2	0.0950276	-0.936714	0.163577	-0.695731	-0.816222	-0.936714	nonsense
29	N29Q	13	15	2	8	0.173086	-0.676301	0.613412	-0.1217	-0.399001	-0.676301	missense
29	N29I	13	16	3	15	0.230781	-0.551363	1.02636	0.101849	-0.224757	-0.551363	missense
29	N29K	13	22	5	5	0.346172	-0.375271	0.284481	-0.455399	-0.415335	-0.455399	missense
29	N29A	21	22	10	33	0.403867	-0.308325	1.61206	0.297929	-0.00519791	-0.308325	missense
29	N29E	13	13	7	11	0.461563	-0.250333	0.934723	0.061231	-0.0945509	-0.250333	missense
29	N29V	39	43	34	24	0.706768	-0.0652866	0.619608	-0.117335	-0.0913108	-0.117335	missense
29	N29D	13	20	12	13	0.750039	-0.0394794	0.727007	-0.0479135	-0.0436964	-0.0479135	missense
29	N29S	39	45	37	19	0.767348	-0.0295711	0.474135	-0.23355	-0.131561	-0.23355	missense
29	N29R	44	46	43	57	0.789785	-0.0170545	1.34574	0.219508	0.101227	-0.0170545	missense
29	N29W	21	24	21	11	0.807735	-0.00729467	0.523445	-0.190581	-0.0989378	-0.190581	missense
29	N29G	34	32	38	41	0.900047	0.0397019	1.38792	0.232913	0.136308	0.0397019	missense
29	N29T	18	25	21	24	0.935272	0.0563744	1.04857	0.111144	0.0837594	0.0563744	missense
29	N29L	42	45	50	37	0.958011	0.0668071	0.900856	0.0452035	0.0560053	0.0452035	missense
29	N29F	15	15	26	29	1.36305	0.219949	2.04471	0.401179	0.310564	0.219949	missense
29	N29M	16	20	28	5	1.3779	0.224654	0.311574	-0.41589	-0.0956179	-0.41589	missense
29	N29P	20	21	40	16	1.57701	0.28327	0.842667	0.016204	0.149737	0.016204	missense
29	N29C	12	12	27	17	1.73974	0.32592	1.50994	0.269507	0.297713	0.269507	missense
30	G30H	13	11	4	14	0.288477	-0.454453	1.36314	0.225088	-0.114682	-0.454453	missense
30	G30E	26	23	11	7	0.358993	-0.359477	0.363503	-0.348943	-0.35421	-0.359477	missense
30	G30P	24	28	12	25	0.420022	-0.291291	0.977699	0.0807531	-0.105269	-0.291291	missense
30	G30_	21	23	11	9	0.440583	-0.270536	0.454379	-0.252033	-0.261285	-0.270536	nonsense
30	G30L	64	58	43	60	0.546774	-0.176755	1.12748	0.142656	-0.0170499	-0.176755	missense
30	G30T	24	22	16	20	0.54926	-0.174786	0.995683	0.0886692	-0.0430583	-0.174786	missense
30	G30V	57	68	39	49	0.557058	-0.168663	0.790225	-0.0117013	-0.090182	-0.168663	missense
30	G30C	32	19	23	30	0.587443	-0.145597	1.69029	0.318509	0.086456	-0.145597	missense
30	G30S	43	58	35	38	0.660874	-0.0944448	0.720846	-0.0516096	-0.0730272	-0.0944448	missense
30	G30A	41	48	35	32	0.692344	-0.0742415	0.734425	-0.0435044	-0.0588729	-0.0742415	missense
30	G30D	13	22	11	11	0.692344	-0.0742415	0.568962	-0.154369	-0.114305	-0.154369	missense
30	G30R	61	59	53	41	0.703511	-0.0672926	0.763357	-0.0267242	-0.0470084	-0.0672926	missense
30	G30F	28	29	25	20	0.724176	-0.0547193	0.763357	-0.0267242	-0.0407218	-0.0547193	missense
30	G30M	15	21	15	17	0.807735	-0.00729467	0.892236	0.0410276	0.0168665	-0.00729467	missense
30	G30Q	14	18	18	10	1.02313	0.0953677	0.631348	-0.109183	-0.00690774	-0.109183	missense
30	G30N	15	16	20	6	1.06015	0.110805	0.449034	-0.257173	-0.0731842	-0.257173	missense
30	G30I	11	18	17	6	1.2116	0.168797	0.401767	-0.305478	-0.0683406	-0.305478	missense
30	G30W	21	35	58	22	2.1662	0.421135	0.696715	-0.0663969	0.177369	-0.0663969	missense
31	I31P	15	16	4	11	0.252417	-0.512445	0.769772	-0.0230899	-0.267767	-0.512445	missense
31	I31D	12	15	8	7	0.559201	-0.166996	0.545255	-0.172852	-0.169924	-0.172852	missense
31	I31Q	11	16	8	19	0.605801	-0.132233	1.28295	0.198759	0.0332627	-0.132233	missense
31	I31V	38	39	37	64	0.787024	-0.0185757	1.77208	0.339031	0.160228	-0.0185757	missense
31	I31T	21	21	22	8	0.84445	0.0120105	0.446118	-0.260002	-0.123996	-0.260002	missense
31	I31L	34	43	36	18	0.853891	0.016839	0.470902	-0.236521	-0.109841	-0.236521	missense
31	I31_	14	13	15	2	0.861584	0.0207341	0.233681	-0.540829	-0.260047	-0.540829	nonsense
31	I31G	55	46	59	49	0.86543	0.0226686	1.16012	0.15505	0.0888592	0.0226686	missense
31	I31W	22	23	26	43	0.94821	0.0623413	1.99927	0.391419	0.22688	0.0623413	missense
31	I31N	12	12	16	8	1.05627	0.109211	0.754969	-0.0315231	0.0388439	-0.0315231	missense
31	I31R	40	50	55	40	1.10325	0.12811	0.876685	0.0333914	0.0807505	0.0333914	missense
31	I31F	11	15	16	16	1.14429	0.143973	1.15867	0.154507	0.14924	0.143973	missense
31	I31S	44	48	69	31	1.25648	0.184591	0.71217	-0.0568683	0.0638613	-0.0568683	missense
31	I31A	22	25	41	23	1.47499	0.254227	1.00662	0.0934157	0.173821	0.0934157	missense
31	I31C	12	23	41	22	2.6096	0.502011	1.04507	0.109694	0.305853	0.109694	missense
32	I32D	21	18	15	13	0.587443	-0.145597	0.803534	-0.00444781	-0.0750226	-0.145597	missense
32	I32P	20	17	17	9	0.692344	-0.0742415	0.605839	-0.127095	-0.100668	-0.127095	missense
32	I32Y	15	18	16	18	0.858218	0.0190343	1.09051	0.128178	0.073606	0.0190343	missense
32	I32S	49	40	61	110	1.00159	0.086127	2.95236	0.560717	0.323422	0.086127	missense
32	I32K	11	15	16	28	1.14429	0.143973	1.97655	0.386456	0.265214	0.143973	missense
32	I32G	42	54	60	78	1.14586	0.144567	1.56637	0.285442	0.215004	0.144567	missense
32	I32V	31	60	46	28	1.18636	0.159653	0.518439	-0.194754	-0.0175504	-0.194754	missense
32	I32M	20	14	31	33	1.23083	0.175636	2.47182	0.483565	0.329601	0.175636	missense
32	I32R	58	44	105	51	1.45118	0.247159	1.26015	0.190969	0.219064	0.190969	missense
32	I32L	54	49	100	138	1.48329	0.256664	3.03162	0.572223	0.414443	0.256664	missense
32	I32A	22	30	52	78	1.8613	0.355253	2.77904	0.534443	0.444848	0.355253	missense
32	I32W	23	19	65	19	2.22127	0.432038	1.09051	0.128178	0.280108	0.128178	missense
32	I32T	20	25	59	59	2.30781	0.448637	2.51656	0.491356	0.469996	0.448637	missense
32	I32F	13	23	89	38	5.19258	0.80082	1.77208	0.339031	0.569925	0.339031	missense
32	I32C	22	18	238	22	8.39342	1.00938	1.32009	0.211152	0.610264	0.211152	missense
33	T33N	16	15	3	56	0.190055	-0.635684	3.88494	0.679933	0.0221245	-0.635684	missense
33	T33_	14	24	5	3	0.323094	-0.405235	0.174482	-0.667702	-0.536468	-0.667702	nonsense
33	T33F	15	30	6	19	0.353384	-0.366317	0.703555	-0.0621539	-0.214235	-0.366317	missense
33	T33E	12	25	6	14	0.434934	-0.27614	0.629141	-0.110704	-0.193422	-0.27614	missense
33	T33A	22	35	13	24	0.491665	-0.222894	0.757299	-0.0301847	-0.12654	-0.222894	missense
33	T33C	22	22	13	17	0.491665	-0.222894	0.853443	0.0217224	-0.100586	-0.222894	missense
33	T33H	13	17	9	10	0.576953	-0.153423	0.666423	-0.0857021	-0.119562	-0.153423	missense
33	T33I	17	19	14	29	0.673112	-0.0864759	1.63577	0.304269	0.108897	-0.0864759	missense
33	T33K	17	19	14	14	0.673112	-0.0864759	0.817883	0.00323902	-0.0416184	-0.0864759	missense
33	T33M	23	13	19	10	0.673112	-0.0864759	0.856829	0.0234424	-0.0315168	-0.0864759	missense
33	T33S	46	42	40	34	0.70462	-0.0666087	0.887625	0.0387773	-0.0139157	-0.0666087	missense
33	T33P	24	30	24	24	0.807735	-0.00729467	0.879444	0.0347561	0.0137307	-0.00729467	missense
33	T33R	26	38	29	27	0.897483	0.0384628	0.78293	-0.0157288	0.011367	-0.0157288	missense
33	T33G	31	60	38	30	0.984427	0.07862	0.554194	-0.16579	-0.0435852	-0.16579	missense
33	T33V	45	30	61	177	1.08869	0.122339	6.26164	0.887236	0.504788	0.122339	missense
33	T33Q	13	14	19	6	1.15391	0.147607	0.508905	-0.202815	-0.0276041	-0.202815	missense
33	T33D	17	17	25	14	1.16673	0.152406	0.908759	0.0489965	0.100701	0.0489965	missense
33	T33L	55	51	131	133	1.90395	0.365091	2.81016	0.539279	0.452185	0.365091	missense
35	F35_	38	34	10	9	0.227823	-0.556967	0.311574	-0.41589	-0.486428	-0.556967	nonsense
35	F35D	38	26	17	25	0.372801	-0.343087	1.05012	0.111787	-0.11565	-0.343087	missense
35	F35Q	18	27	9	15	0.425124	-0.286048	0.623149	-0.11486	-0.200454	-0.286048	missense
35	F35G	61	68	37	43	0.495063	-0.219903	0.695398	-0.0672187	-0.143561	-0.219903	missense
35	F35H	23	18	14	12	0.504834	-0.211415	0.746139	-0.0366325	-0.124024	-0.211415	missense
35	F35E	29	36	20	33	0.565414	-0.162197	1.00209	0.091455	-0.0353708	-0.162197	missense
35	F35A	37	28	28	33	0.616429	-0.12468	1.27853	0.197259	0.0362892	-0.12468	missense
35	F35L	61	74	50	56	0.664427	-0.0921162	0.828788	0.00899135	-0.0415624	-0.0921162	missense
35	F35P	22	21	23	39	0.842854	0.0111887	1.98275	0.387815	0.199502	0.0111887	missense
35	F35R	58	80	61	77	0.848806	0.014245	1.05012	0.111787	0.0630162	0.014245	missense
35	F35S	61	44	67	70	0.885903	0.0328226	1.72058	0.326224	0.179523	0.0328226	missense
35	F35I	22	25	26	23	0.94821	0.0623413	1.00662	0.0934157	0.0778785	0.0623413	missense
35	F35V	76	66	90	58	0.954596	0.065256	0.9603	0.072955	0.0691055	0.065256	missense
35	F35T	42	47	55	65	1.05193	0.107425	1.49945	0.26648	0.186953	0.107425	missense
35	F35M	21	36	28	28	1.06474	0.112681	0.854724	0.022374	0.0675273	0.022374	missense
35	F35N	21	28	30	14	1.13817	0.141644	0.564057	-0.158129	-0.00824232	-0.158129	missense
35	F35C	32	29	46	39	1.15041	0.146289	1.45401	0.253116	0.199703	0.146289	missense
35	F35Y	21	27	32	44	1.2116	0.168797	1.75261	0.334232	0.251514	0.168797	missense
35	F35K	22	28	46	42	1.65059	0.303075	1.61696	0.299248	0.301162	0.299248	missense
35	F35W	25	34	57	43	1.80187	0.34116	1.37093	0.227562	0.284361	0.227562	missense
36	E36P	34	28	20	26	0.484641	-0.229143	1.0153	0.0971435	-0.0659999	-0.229143	missense
36	E36_	28	39	18	9	0.529205	-0.190939	0.272628	-0.473882	-0.332411	-0.473882	nonsense
36	E36T	33	48	34	49	0.831492	0.00529446	1.11277	0.136952	0.0711231	0.00529446	missense
36	E36V	71	89	88	82	0.99845	0.0847628	1.00569	0.0930133	0.0888881	0.0847628	missense
36	E36Y	37	41	51	35	1.10532	0.128925	0.934723	0.061231	0.095078	0.061231	missense
36	E36K	26	32	38	35	1.16673	0.152406	1.18965	0.165966	0.159186	0.152406	missense
36	E36F	41	36	65	69	1.2693	0.189	2.06313	0.405074	0.297037	0.189	missense
36	E36N	24	29	44	43	1.45392	0.247978	1.59942	0.294509	0.271244	0.247978	missense
36	E36R	69	76	126	97	1.46546	0.251411	1.38792	0.232913	0.242162	0.232913	missense
36	E36W	35	37	68	64	1.54816	0.275252	1.86535	0.361308	0.31828	0.275252	missense
36	E36A	50	44	104	57	1.66298	0.306324	1.40555	0.238393	0.272359	0.238393	missense
36	E36I	44	44	105	41	1.90266	0.364799	1.01781	0.0982145	0.231507	0.0982145	missense
36	E36Q	16	24	45	52	2.18563	0.425014	2.31188	0.454514	0.439764	0.425014	missense
36	E36H	16	20	45	22	2.18563	0.425014	1.19437	0.167686	0.29635	0.167686	missense
36	E36G	61	76	167	187	2.1887	0.425623	2.66254	0.515845	0.470734	0.425623	missense
36	E36L	92	89	283	254	2.46663	0.477541	3.08978	0.580475	0.529008	0.477541	missense
36	E36C	24	37	92	57	3.00477	0.563248	1.66446	0.311822	0.437535	0.311822	missense
36	E36S	74	77	401	82	4.32946	0.72187	1.16041	0.155161	0.438516	0.155161	missense
36	E36M	37	34	299	74	6.37685	0.890043	2.33681	0.459171	0.674607	0.459171	missense
37	S37_	24	44	6	15	0.226166	-0.560137	0.387737	-0.320915	-0.440526	-0.560137	nonsense
37	S37D	31	53	15	20	0.403867	-0.308325	0.424087	-0.281997	-0.295161	-0.308325	missense
37	S37E	26	40	13	21	0.418825	-0.29253	0.585152	-0.142183	-0.217357	-0.29253	missense
37	S37G	74	109	56	83	0.613878	-0.126481	0.832753	0.0110644	-0.0577084	-0.126481	missense
37	S37T	42	46	35	92	0.676243	-0.0844606	2.15782	0.424563	0.170051	-0.0844606	missense
37	S37Q	15	21	14	14	0.757251	-0.0353234	0.74353	-0.0381537	-0.0367385	-0.0381537	missense
37	S37H	21	37	20	52	0.771019	-0.0274981	1.52097	0.27267	0.122586	-0.0274981	missense
37	S37C	53	42	67	72	1.01715	0.0928205	1.85133	0.358032	0.225426	0.0928205	missense
37	S37N	26	28	33	26	1.01715	0.0928205	1.0153	0.0971435	0.094982	0.0928205	missense
37	S37P	33	29	48	13	1.16409	0.151422	0.508905	-0.202815	-0.0256965	-0.202815	missense
37	S37A	28	30	42	29	1.19768	0.163776	1.05533	0.113937	0.138857	0.113937	missense
37	S37M	35	38	58	36	1.32379	0.207255	1.03459	0.105315	0.156285	0.105315	missense
37	S37F	56	47	96	85	1.37457	0.223602	1.95383	0.381435	0.302519	0.223602	missense
37	S37W	32	51	61	91	1.51756	0.266583	1.92936	0.375962	0.321273	0.266583	missense
37	S37R	84	94	178	99	1.70099	0.316139	1.14791	0.150454	0.233297	0.150454	missense
37	S37L	85	120	181	184	1.70939	0.318278	1.66731	0.312564	0.315421	0.312564	missense
37	S37Y	40	49	97	109	1.93068	0.371148	2.39912	0.4706	0.420874	0.371148	missense
37	S37V	80	100	196	205	1.96449	0.378687	2.22421	0.437724	0.408205	0.378687	missense
37	S37I	39	31	98	74	1.99914	0.386281	2.55588	0.498089	0.442185	0.386281	missense
37	S37K	13	22	68	16	3.98098	0.685426	0.806029	-0.00310116	0.341163	-0.00310116	missense
38	L38K	16	17	8	17	0.427624	-0.283501	1.09051	0.128178	-0.0776617	-0.283501	missense
38	L38V	44	62	33	24	0.610288	-0.129028	0.432742	-0.273223	-0.201126	-0.273223	missense
38	L38H	34	23	27	33	0.646188	-0.104205	1.54489	0.279445	0.0876204	-0.104205	missense
38	L38A	23	23	20	15	0.706768	-0.0652866	0.727007	-0.0479135	-0.0566001	-0.0652866	missense
38	L38D	20	32	19	18	0.769271	-0.028484	0.62787	-0.111583	-0.0700333	-0.111583	missense
38	L38P	23	32	22	15	0.774079	-0.0257781	0.528732	-0.186216	-0.105997	-0.186216	missense
38	L38E	11	16	11	4	0.807735	-0.00729467	0.320738	-0.403301	-0.205298	-0.403301	missense
38	L38Y	29	23	35	21	0.969282	0.0718866	0.999634	0.0903892	0.0811379	0.0718866	missense
38	L38N	17	31	21	25	0.987231	0.0798555	0.88604	0.0380011	0.0589283	0.0380011	missense
38	L38G	65	67	81	61	1.00355	0.0869753	0.994289	0.0880605	0.0875179	0.0869753	missense
38	L38F	33	35	43	60	1.0453	0.104679	1.84781	0.357205	0.230942	0.104679	missense
38	L38M	19	21	26	30	1.09044	0.123039	1.53663	0.277117	0.200078	0.123039	missense
38	L38T	22	20	35	25	1.26428	0.18728	1.35016	0.220932	0.204106	0.18728	missense
38	L38S	57	82	97	30	1.36479	0.220503	0.407299	-0.299539	-0.0395176	-0.299539	missense
38	L38R	42	42	85	45	1.61547	0.293735	1.16659	0.157467	0.225601	0.157467	missense
38	L38I	30	25	89	8	2.34504	0.455586	0.377484	-0.332553	0.0615165	-0.332553	missense
38	L38W	17	33	67	38	3.05144	0.569942	1.25088	0.187763	0.378853	0.187763	missense
38	L38C	28	32	120	51	3.3702	0.613093	1.71838	0.325667	0.46938	0.325667	missense
41	Y41_	19	27	0	4	0.0403867	-1.30832	0.194734	-0.62001	-0.964167	-1.30832	nonsense
41	Y41W	12	24	9	6	0.621334	-0.121238	0.305343	-0.424664	-0.272951	-0.424664	missense
41	Y41T	29	40	69	59	1.88471	0.360682	1.59587	0.293545	0.327114	0.293545	missense
41	Y41P	25	30	61	69	1.92614	0.370124	2.46244	0.481914	0.426019	0.370124	missense
41	Y41C	13	16	38	45	2.25012	0.437642	2.95079	0.560487	0.499064	0.437642	missense
41	Y41N	19	17	57	61	2.34243	0.455103	3.7562	0.665297	0.5602	0.455103	missense
41	Y41L	60	71	193	163	2.56886	0.495177	2.48394	0.485689	0.490433	0.485689	missense
41	Y41S	37	42	169	91	3.61355	0.643371	2.33318	0.458497	0.550934	0.458497	missense
41	Y41Q	20	16	94	31	3.65404	0.64821	2.05273	0.402879	0.525544	0.402879	missense
41	Y41H	15	23	87	30	4.44254	0.733068	1.40858	0.239328	0.486198	0.239328	missense
41	Y41M	23	28	139	51	4.71179	0.758622	1.9554	0.381783	0.570203	0.381783	missense
41	Y41I	13	16	82	19	4.78871	0.765655	1.28295	0.198759	0.482207	0.198759	missense
41	Y41R	25	45	281	135	8.76081	1.02798	3.22412	0.598959	0.81347	0.598959	missense
41	Y41K	16	17	198	202	9.45525	1.06111	12.2985	1.1804	1.12076	1.06111	missense
42	R42_	33	41	2	2	0.0712707	-1.06165	0.0778936	-1.01795	-1.0398	-1.06165	nonsense
42	R42M	29	40	6	9	0.188471	-0.639318	0.265978	-0.484606	-0.561962	-0.639318	missense
42	R42D	18	25	4	5	0.212562	-0.587078	0.251656	-0.508644	-0.547861	-0.587078	missense
42	R42Y	36	29	9	9	0.218307	-0.575496	0.363503	-0.348943	-0.46222	-0.575496	missense
42	R42H	18	19	12	6	0.552661	-0.172105	0.381679	-0.327754	-0.24993	-0.327754	missense
42	R42N	24	40	19	28	0.646188	-0.104205	0.771337	-0.0222081	-0.0632064	-0.104205	missense
42	R42P	40	49	40	23	0.807735	-0.00729467	0.523445	-0.190581	-0.0989378	-0.190581	missense
42	R42E	25	23	26	8	0.838801	0.00909575	0.408941	-0.297791	-0.144348	-0.297791	missense
42	R42F	47	35	49	42	0.84139	0.0104341	1.30255	0.205344	0.107889	0.0104341	missense
42	R42T	45	55	47	59	0.842854	0.0111887	1.1684	0.158141	0.0846649	0.0111887	missense
42	R42L	92	94	101	75	0.885903	0.0328226	0.872408	0.0312677	0.0320452	0.0312677	missense
42	R42G	71	77	79	323	0.897483	0.0384628	4.52981	0.746628	0.392545	0.0384628	missense
42	R42W	33	36	42	51	1.02155	0.0946949	1.53261	0.275979	0.185337	0.0946949	missense
42	R42A	37	42	54	48	1.16909	0.153284	1.24267	0.184905	0.169095	0.153284	missense
42	R42I	36	30	60	29	1.33167	0.209833	1.05533	0.113937	0.161885	0.113937	missense
42	R42C	22	31	43	27	1.54523	0.27443	0.954196	0.0701858	0.172308	0.0701858	missense
42	R42S	72	84	142	90	1.58227	0.284719	1.16749	0.1578	0.221259	0.1578	missense
42	R42V	59	65	123	84	1.66932	0.307976	1.40445	0.238053	0.273014	0.238053	missense
42	R42Q	22	14	53	37	1.89642	0.363371	2.76263	0.53187	0.447621	0.363371	missense
42	R42K	29	22	86	519	2.34243	0.455103	24.655	1.48245	0.968778	0.455103	missense
43	D43_	17	18	5	2	0.269245	-0.484416	0.172186	-0.673455	-0.578935	-0.673455	nonsense
43	D43W	25	21	53	163	1.6776	0.310126	8.12926	1.0006	0.655362	0.310126	missense
43	D43E	22	18	63	19	2.24761	0.437157	1.14791	0.150454	0.293806	0.150454	missense
43	D43Q	24	23	89	59	2.90784	0.549008	2.72628	0.526118	0.537563	0.526118	missense
43	D43N	18	21	71	30	3.06089	0.571284	1.53663	0.277117	0.4242	0.277117	missense
43	D43I	23	20	108	143	3.66846	0.649921	7.47778	0.964321	0.807121	0.649921	missense
43	D43L	59	68	333	191	4.49639	0.738301	3.03446	0.57263	0.655465	0.57263	missense
43	D43Y	12	20	86	107	5.40561	0.818281	5.60834	0.839382	0.828832	0.818281	missense
43	D43R	53	60	433	280	6.49179	0.897801	5.0235	0.791554	0.844678	0.791554	missense
43	D43C	20	21	177	529	6.84651	0.920906	26.2714	1.51003	1.21547	0.920906	missense
43	D43G	60	56	521	407	6.91209	0.925046	7.80576	0.982963	0.954005	0.925046	missense
43	D43M	18	26	169	117	7.2271	0.944401	4.76593	0.768696	0.856548	0.768696	missense
43	D43S	49	82	507	777	8.20658	0.999599	10.2219	1.10008	1.04984	0.999599	missense
43	D43K	21	14	233	59	8.59136	1.0195	4.36204	0.730238	0.874868	0.730238	missense
43	D43P	27	33	351	159	10.1544	1.09209	5.13181	0.800819	0.946454	0.800819	missense
43	D43A	33	44	466	348	11.0945	1.13054	8.45751	1.01779	1.07417	1.01779	missense
43	D43V	28	36	405	414	11.3083	1.13883	12.2314	1.17802	1.15843	1.13883	missense
43	D43F	22	23	532	105	18.7184	1.3577	4.81642	0.773272	1.06549	0.773272	missense
43	D43T	23	38	712	123	23.9965	1.46558	3.46726	0.630535	1.04806	0.630535	missense
44	S44_	30	34	9	5	0.26056	-0.498656	0.186945	-0.637739	-0.568198	-0.637739	nonsense
44	S44D	34	27	28	16	0.669266	-0.0889647	0.662096	-0.0885314	-0.088748	-0.0889647	missense
44	S44Q	23	21	24	49	0.84139	0.0104341	2.47843	0.484725	0.24758	0.0104341	missense
44	S44Y	30	25	35	23	0.938014	0.0576461	1.00662	0.0934157	0.0755309	0.0576461	missense
44	S44N	23	25	30	15	1.04332	0.103856	0.671083	-0.0826756	0.0105901	-0.0826756	missense
44	S44F	28	27	38	28	1.08626	0.121372	1.12946	0.143418	0.132395	0.121372	missense
44	S44E	23	25	32	8	1.11064	0.131008	0.377484	-0.332553	-0.100773	-0.332553	missense
44	S44H	31	22	47	10	1.2116	0.168797	0.521548	-0.192157	-0.0116804	-0.192157	missense
44	S44T	42	45	65	55	1.23978	0.178781	1.32758	0.213608	0.196194	0.178781	missense
44	S44A	41	39	73	91	1.42315	0.238688	2.50817	0.489906	0.364297	0.238688	missense
44	S44G	53	64	101	71	1.52572	0.268912	1.20795	0.172597	0.220754	0.172597	missense
44	S44M	22	34	46	62	1.65059	0.303075	1.96292	0.38345	0.343263	0.303075	missense
44	S44V	54	50	128	113	1.8945	0.362932	2.43761	0.477512	0.420222	0.362932	missense
44	S44W	18	19	44	27	1.91306	0.367164	1.52671	0.274306	0.320735	0.274306	missense
44	S44R	49	63	123	68	2.00318	0.387157	1.17571	0.160847	0.274002	0.160847	missense
44	S44P	30	36	78	70	2.05842	0.398971	2.0926	0.411234	0.405103	0.398971	missense
44	S44C	24	34	67	57	2.19704	0.427274	1.80713	0.347538	0.387406	0.347538	missense
44	S44L	68	84	216	131	2.54027	0.490316	1.6935	0.319333	0.404824	0.319333	missense
44	S44I	16	26	75	46	3.61105	0.64307	1.8983	0.368912	0.505991	0.368912	missense
44	S44K	21	27	193	24	7.12275	0.938084	0.97367	0.0789597	0.508522	0.0789597	missense
45	L45_	13	16	5	0	0.346172	-0.375271	0.0641477	-1.10227	-0.738771	-1.10227	nonsense
45	L45Q	14	11	9	7	0.53849	-0.183386	0.727007	-0.0479135	-0.11565	-0.183386	missense
45	L45D	17	18	11	10	0.53849	-0.183386	0.631348	-0.109183	-0.146285	-0.183386	missense
45	L45E	11	18	8	3	0.605801	-0.132233	0.229581	-0.548516	-0.340375	-0.548516	missense
45	L45F	17	24	34	24	1.5706	0.281501	1.09051	0.128178	0.204839	0.128178	missense
45	L45G	24	22	51	72	1.68009	0.310769	3.46118	0.629773	0.470271	0.310769	missense
45	L45W	18	24	44	44	1.91306	0.367164	1.96292	0.38345	0.375307	0.367164	missense
45	L45P	14	23	36	40	1.99241	0.384816	1.86296	0.36075	0.372783	0.36075	missense
45	L45C	16	13	42	32	2.04309	0.395725	2.57049	0.500564	0.448144	0.395725	missense
45	L45Y	16	17	43	10	2.09061	0.405709	0.666423	-0.0857021	0.160004	-0.0857021	missense
45	L45V	13	31	36	79	2.13473	0.414779	2.72628	0.526118	0.470448	0.414779	missense
45	L45S	32	34	89	56	2.20291	0.428434	1.77597	0.339985	0.384209	0.339985	missense
45	L45A	13	23	42	77	2.4809	0.480046	3.54416	0.640061	0.560053	0.480046	missense
45	L45R	18	29	115	62	4.93143	0.77841	2.29007	0.450397	0.614403	0.450397	missense
46	G46_	18	23	4	8	0.212562	-0.587078	0.408941	-0.297791	-0.442435	-0.587078	nonsense
46	G46H	15	15	6	7	0.353384	-0.366317	0.545255	-0.172852	-0.269584	-0.366317	missense
46	G46A	31	33	13	23	0.353384	-0.366317	0.769772	-0.0230899	-0.194703	-0.366317	missense
46	G46V	40	45	19	25	0.394017	-0.319049	0.616375	-0.119607	-0.219328	-0.319049	missense
46	G46E	18	13	9	18	0.425124	-0.286048	1.47998	0.260803	-0.0126225	-0.286048	missense
46	G46N	14	12	8	15	0.484641	-0.229143	1.34217	0.218354	-0.00539451	-0.229143	missense
46	G46S	58	46	54	24	0.752973	-0.037784	0.580059	-0.14598	-0.091882	-0.14598	missense
46	G46Q	16	12	15	19	0.760221	-0.0336236	1.67771	0.315264	0.14082	-0.0336236	missense
46	G46C	24	27	23	17	0.775425	-0.0250234	0.701042	-0.0637078	-0.0443656	-0.0637078	missense
46	G46F	25	38	30	45	0.963068	0.0690937	1.28624	0.199871	0.134482	0.0690937	missense
46	G46T	35	26	42	10	0.964794	0.0698713	0.444282	-0.261793	-0.095961	-0.261793	missense
46	G46L	55	79	71	86	1.03852	0.10185	1.18593	0.164607	0.133228	0.10185	missense
46	G46M	19	13	25	44	1.05006	0.106649	3.50521	0.635262	0.370955	0.106649	missense
46	G46D	12	14	16	10	1.05627	0.109211	0.799708	-0.00652082	0.051345	-0.00652082	missense
46	G46W	25	22	34	14	1.08734	0.1218	0.711202	-0.0574588	0.0321706	-0.0574588	missense
46	G46Y	15	18	21	25	1.11064	0.131008	1.49228	0.264398	0.197703	0.131008	missense
46	G46R	49	50	80	63	1.30853	0.20222	1.36848	0.226788	0.214504	0.20222	missense
46	G46I	16	31	30	7	1.47293	0.253618	0.272628	-0.473882	-0.110132	-0.473882	missense
46	G46K	18	15	41	33	1.78552	0.337201	2.31733	0.455537	0.396369	0.337201	missense
46	G46P	25	17	196	31	6.12014	0.872198	1.93868	0.378055	0.625127	0.378055	missense
47	E47R	56	47	35	23	0.510148	-0.206867	0.545255	-0.172852	-0.18986	-0.206867	missense
47	E47M	13	24	11	15	0.692344	-0.0742415	0.697927	-0.0656423	-0.0699419	-0.0742415	missense
47	E47_	13	12	12	16	0.750039	-0.0394794	1.42605	0.244683	0.102602	-0.0394794	nonsense
47	E47D	16	12	15	19	0.760221	-0.0336236	1.67771	0.315264	0.14082	-0.0336236	missense
47	E47Q	12	12	12	8	0.807735	-0.00729467	0.754969	-0.0315231	-0.0194089	-0.0315231	missense
47	E47T	24	20	24	28	0.807735	-0.00729467	1.50594	0.268356	0.130531	-0.00729467	missense
47	E47C	19	21	20	24	0.848121	0.0138946	1.23922	0.183695	0.0987949	0.0138946	missense
47	E47L	42	39	47	44	0.901657	0.0404781	1.22682	0.17933	0.109904	0.0404781	missense
47	E47N	17	17	24	11	1.12185	0.135373	0.727007	-0.0479135	0.0437297	-0.0479135	missense
47	E47Y	23	11	33	13	1.14429	0.143973	1.27226	0.195125	0.169549	0.143973	missense
47	E47S	34	49	49	44	1.15391	0.147607	0.981459	0.0824203	0.115014	0.0824203	missense
47	E47W	23	26	34	65	1.17795	0.156562	2.66569	0.516358	0.33646	0.156562	missense
47	E47V	16	20	24	24	1.18785	0.160196	1.29823	0.203898	0.182047	0.160196	missense
47	E47F	19	38	30	39	1.25199	0.183037	1.11847	0.139173	0.161105	0.139173	missense
47	E47A	21	23	37	9	1.39518	0.230066	0.454379	-0.252033	-0.0109836	-0.252033	missense
47	E47G	32	40	68	39	1.6889	0.31304	1.06391	0.117454	0.215247	0.117454	missense
48	A48_	11	13	0	7	0.0673112	-1.08648	0.623149	-0.11486	-0.600668	-1.08648	nonsense
48	A48V	20	24	12	17	0.500026	-0.215571	0.785167	-0.0144897	-0.11503	-0.215571	missense
48	A48L	30	41	19	28	0.521119	-0.197626	0.752971	-0.0326735	-0.11515	-0.197626	missense
48	A48T	21	23	15	13	0.587443	-0.145597	0.636131	-0.105905	-0.125751	-0.145597	missense
48	A48G	39	34	42	25	0.868315	0.0241138	0.810093	-0.000916938	0.0115984	-0.000916938	missense
48	A48S	22	36	36	31	1.2994	0.199179	0.943144	0.065126	0.132153	0.065126	missense
48	A48P	14	18	29	20	1.61547	0.293735	1.2053	0.171643	0.232689	0.171643	missense
48	A48W	15	16	44	29	2.27175	0.441798	1.92443	0.37485	0.408324	0.37485	missense
48	A48R	44	44	127	126	2.29756	0.446703	3.07766	0.578769	0.512736	0.446703	missense
49	V49E	21	24	6	3	0.257006	-0.504619	0.174482	-0.667702	-0.586161	-0.667702	missense
49	V49M	16	19	7	8	0.38011	-0.334654	0.49073	-0.21861	-0.276632	-0.334654	missense
49	V49A	22	26	12	20	0.456546	-0.255079	0.848175	0.0190333	-0.118023	-0.255079	missense
49	V49F	21	25	13	16	0.514013	-0.203589	0.713026	-0.0563467	-0.129968	-0.203589	missense
49	V49S	50	42	32	69	0.522652	-0.196351	1.77525	0.339807	0.0717282	-0.196351	missense
49	V49I	17	11	12	1	0.583364	-0.148624	0.181752	-0.649973	-0.399299	-0.649973	missense
49	V49K	16	19	12	7	0.617679	-0.1238	0.436204	-0.269762	-0.196781	-0.269762	missense
49	V49G	35	31	36	27	0.830172	0.00460456	0.954196	0.0701858	0.0373952	0.00460456	missense
49	V49C	14	19	17	17	0.969282	0.0718866	0.981459	0.0824203	0.0771534	0.0718866	missense
49	V49P	12	26	17	7	1.1184	0.134034	0.323114	-0.400096	-0.133031	-0.400096	missense
49	V49R	45	47	76	22	1.35208	0.216438	0.522536	-0.191336	0.0125513	-0.191336	missense
49	V49T	21	18	38	20	1.43189	0.241347	1.2053	0.171643	0.206495	0.171643	missense
49	V49N	11	17	26	7	1.8174	0.344888	0.484671	-0.224005	0.0604415	-0.224005	missense
49	V49W	13	22	37	49	2.19242	0.426361	2.37067	0.46542	0.44589	0.426361	missense
49	V49L	50	49	194	87	3.0884	0.57517	1.9193	0.37369	0.47443	0.37369	missense
49	V49Y	12	24	1445	82	89.8449	2.03893	3.62049	0.649316	1.34412	0.649316	missense
50	M50E	13	15	0	3	0.0576953	-1.15342	0.272628	-0.473882	-0.813652	-1.15342	missense
50	M50D	20	21	2	5	0.115391	-0.852393	0.297412	-0.436094	-0.644243	-0.852393	missense
50	M50L	50	46	14	26	0.237569	-0.538774	0.626463	-0.112556	-0.325665	-0.538774	missense
50	M50C	23	17	9	8	0.336556	-0.387506	0.545255	-0.172852	-0.280179	-0.387506	missense
50	M50Y	14	20	6	5	0.376943	-0.338288	0.311574	-0.41589	-0.377089	-0.41589	missense
50	M50F	20	32	9	4	0.384636	-0.329514	0.165229	-0.691366	-0.51044	-0.691366	missense
50	M50K	11	18	5	1	0.403867	-0.308325	0.114791	-0.849546	-0.578935	-0.849546	missense
50	M50T	25	30	13	10	0.434934	-0.27614	0.386955	-0.321791	-0.298966	-0.321791	missense
50	M50V	34	41	18	6	0.438485	-0.272609	0.181752	-0.649973	-0.461291	-0.649973	missense
50	M50W	16	17	11	8	0.570166	-0.158562	0.545255	-0.172852	-0.165707	-0.172852	missense
50	M50I	18	24	13	12	0.595173	-0.13992	0.567065	-0.155819	-0.14787	-0.155819	missense
50	M50R	48	50	36	19	0.609922	-0.129289	0.427651	-0.278362	-0.203826	-0.278362	missense
50	M50G	36	35	30	36	0.676751	-0.0841347	1.1208	0.140077	0.0279711	-0.0841347	missense
50	M50S	31	55	28	27	0.73201	-0.0500466	0.545255	-0.172852	-0.111449	-0.172852	missense
50	M50A	18	29	22	14	0.977784	0.0756796	0.545255	-0.172852	-0.0485863	-0.172852	missense
50	M50N	15	14	26	4	1.36305	0.219949	0.363503	-0.348943	-0.0644972	-0.348943	missense
51	R51I	18	18	4	16	0.212562	-0.587078	0.97572	0.0798731	-0.253603	-0.587078	missense
51	R51D	12	18	3	6	0.248534	-0.519178	0.401767	-0.305478	-0.412328	-0.519178	missense
51	R51E	14	18	4	7	0.269245	-0.484416	0.459162	-0.247486	-0.365951	-0.484416	missense
51	R51Y	12	12	4	1	0.310667	-0.422268	0.167771	-0.684736	-0.553502	-0.684736	missense
51	R51T	21	22	8	3	0.330437	-0.395475	0.189654	-0.63149	-0.513482	-0.63149	missense
51	R51V	38	44	15	19	0.331378	-0.394239	0.484671	-0.224005	-0.309122	-0.394239	missense
51	R51H	18	14	7	4	0.340099	-0.382958	0.363503	-0.348943	-0.365951	-0.382958	missense
51	R51N	14	11	6	8	0.376943	-0.338288	0.817883	0.00323902	-0.167524	-0.338288	missense
51	R51K	14	11	6	12	0.376943	-0.338288	1.18139	0.16294	-0.087674	-0.338288	missense
51	R51_	16	23	7	21	0.38011	-0.334654	0.999634	0.0903892	-0.122132	-0.334654	nonsense
51	R51A	19	18	10	7	0.444254	-0.266932	0.459162	-0.247486	-0.257209	-0.266932	missense
51	R51G	39	40	21	26	0.444254	-0.266932	0.718141	-0.0532423	-0.160087	-0.266932	missense
51	R51L	41	36	26	23	0.519258	-0.19918	0.707358	-0.0598127	-0.129496	-0.19918	missense
51	R51F	11	21	7	7	0.53849	-0.183386	0.396549	-0.311155	-0.24727	-0.311155	missense
51	R51C	14	11	9	6	0.53849	-0.183386	0.636131	-0.105905	-0.144646	-0.183386	missense
51	R51S	34	34	29	15	0.692344	-0.0742415	0.498519	-0.21177	-0.143006	-0.21177	missense
51	R51P	13	31	11	15	0.692344	-0.0742415	0.545255	-0.172852	-0.123547	-0.172852	missense
52	M52P	18	20	2	5	0.127537	-0.808927	0.311574	-0.41589	-0.612409	-0.808927	missense
52	M52C	15	16	3	5	0.201934	-0.609355	0.384886	-0.32412	-0.466737	-0.609355	missense
52	M52G	50	56	13	23	0.221731	-0.568737	0.459162	-0.247486	-0.408111	-0.568737	missense
52	M52R	45	55	13	16	0.245832	-0.523924	0.331048	-0.389561	-0.456743	-0.523924	missense
52	M52A	41	37	13	12	0.269245	-0.484416	0.373069	-0.337662	-0.411039	-0.484416	missense
52	M52S	54	57	22	30	0.33778	-0.38593	0.582859	-0.143889	-0.264909	-0.38593	missense
52	M52F	25	28	10	7	0.341734	-0.380875	0.30083	-0.43113	-0.406003	-0.43113	missense
52	M52E	17	16	8	1	0.403867	-0.308325	0.128295	-0.801241	-0.554783	-0.801241	missense
52	M52T	22	40	12	18	0.456546	-0.255079	0.505358	-0.205852	-0.230466	-0.255079	missense
52	M52Y	17	19	10	7	0.493616	-0.221174	0.436204	-0.269762	-0.245468	-0.269762	missense
52	M52W	20	21	13	1	0.53849	-0.183386	0.0991373	-0.913215	-0.5483	-0.913215	missense
52	M52_	14	22	9	40	0.53849	-0.183386	1.94395	0.379234	0.0979239	-0.183386	nonsense
52	M52Q	12	25	11	20	0.745601	-0.0420568	0.880797	0.0354237	-0.00331653	-0.0420568	missense
52	M52K	13	29	14	5	0.86543	0.0226686	0.218102	-0.570792	-0.274062	-0.570792	missense
52	M52V	24	37	37	72	1.22776	0.174549	2.09493	0.411717	0.293133	0.174549	missense
52	M52I	15	16	26	33	1.36305	0.219949	2.18102	0.429208	0.324578	0.219949	missense
52	M52L	42	55	74	34	1.40884	0.234298	0.681569	-0.0759422	0.079178	-0.0759422	missense
52	M52D	11	14	20	5	1.41354	0.235743	0.436204	-0.269762	-0.0170094	-0.269762	missense
53	G53P	26	27	7	8	0.239329	-0.535568	0.350521	-0.364738	-0.450153	-0.535568	missense
53	G53K	15	18	4	6	0.252417	-0.512445	0.401767	-0.305478	-0.408961	-0.512445	missense
53	G53_	23	16	8	4	0.3029	-0.433263	0.320738	-0.403301	-0.418282	-0.433263	nonsense
53	G53E	22	13	8	16	0.31607	-0.41478	1.32419	0.212499	-0.101141	-0.41478	missense
53	G53T	31	25	14	11	0.378626	-0.336353	0.503312	-0.207614	-0.271984	-0.336353	missense
53	G53R	41	50	21	20	0.423099	-0.288121	0.449034	-0.257173	-0.272647	-0.288121	missense
53	G53S	44	47	28	12	0.52054	-0.198109	0.295347	-0.43912	-0.318615	-0.43912	missense
53	G53D	11	12	7	15	0.53849	-0.183386	1.34217	0.218354	0.0174842	-0.183386	missense
53	G53L	67	46	51	64	0.617679	-0.1238	1.50815	0.268993	0.0725965	-0.1238	missense
53	G53A	25	22	22	18	0.714535	-0.0605402	0.900856	0.0452035	-0.00766833	-0.0605402	missense
53	G53C	19	24	17	9	0.726961	-0.0530522	0.436204	-0.269762	-0.161407	-0.269762	missense
53	G53V	32	57	31	18	0.783258	-0.0206586	0.357236	-0.356497	-0.188578	-0.356497	missense
53	G53Y	19	15	21	5	0.888508	0.034098	0.408941	-0.297791	-0.131846	-0.297791	missense
53	G53F	11	27	14	3	1.00967	0.0896153	0.155787	-0.71692	-0.313652	-0.71692	missense
53	G53I	16	20	22	14	1.09282	0.123984	0.778936	-0.0179503	0.053017	-0.0179503	missense
53	G53M	18	16	31	16	1.3604	0.219102	1.09051	0.128178	0.17364	0.128178	missense
53	G53W	19	20	39	18	1.61547	0.293735	0.986652	0.0847121	0.189224	0.0847121	missense
54	D54N	20	20	8	26	0.346172	-0.375271	1.40208	0.237322	-0.0689746	-0.375271	missense
54	D54_	13	19	6	15	0.403867	-0.308325	0.872408	0.0312677	-0.138528	-0.308325	nonsense
54	D54K	18	11	11	17	0.510148	-0.206867	1.63577	0.304269	0.048701	-0.206867	missense
54	D54M	22	15	14	78	0.526783	-0.192931	5.38439	0.821685	0.314377	-0.192931	missense
54	D54G	55	58	36	51	0.533682	-0.187281	0.961128	0.0733291	-0.0569759	-0.187281	missense
54	D54R	35	48	33	54	0.762861	-0.0321183	1.22404	0.178344	0.0731131	-0.0321183	missense
54	D54W	26	29	26	21	0.807735	-0.00729467	0.799708	-0.00652082	-0.00690774	-0.00729467	missense
54	D54Y	21	33	22	18	0.84445	0.0120105	0.609403	-0.124548	-0.0562685	-0.124548	missense
54	D54T	29	30	32	9	0.888508	0.034098	0.351778	-0.363184	-0.164543	-0.363184	missense
54	D54V	42	47	47	54	0.901657	0.0404781	1.24954	0.187299	0.113889	0.0404781	missense
54	D54P	20	29	24	9	0.961589	0.068426	0.363503	-0.348943	-0.140259	-0.348943	missense
54	D54F	16	13	22	17	1.09282	0.123984	1.40208	0.237322	0.180653	0.123984	missense
54	D54C	21	21	32	15	1.2116	0.168797	0.793098	-0.0101249	0.0793358	-0.0101249	missense
54	D54L	52	60	79	94	1.21922	0.171519	1.69834	0.320572	0.246045	0.171519	missense
54	D54A	31	33	49	36	1.26209	0.186525	1.18673	0.164901	0.175713	0.164901	missense
54	D54I	11	12	20	10	1.41354	0.235743	0.922739	0.0556271	0.145685	0.0556271	missense
54	D54S	34	50	82	40	1.91549	0.367715	0.876685	0.0333914	0.200553	0.0333914	missense
54	D54E	11	14	29	20	2.01934	0.390645	1.52671	0.274306	0.332476	0.274306	missense
55	L55_	23	25	3	14	0.134622	-0.785446	0.629141	-0.110704	-0.448075	-0.785446	nonsense
55	L55N	14	14	2	24	0.161547	-0.706265	1.81752	0.350027	-0.178119	-0.706265	missense
55	L55W	28	24	5	22	0.167118	-0.691541	1.00327	0.0919656	-0.299788	-0.691541	missense
55	L55E	15	21	5	6	0.3029	-0.433263	0.346981	-0.369147	-0.401205	-0.433263	missense
55	L55R	64	51	25	40	0.323094	-0.405235	0.859825	0.0249583	-0.190138	-0.405235	missense
55	L55D	11	18	4	7	0.336556	-0.387506	0.459162	-0.247486	-0.317496	-0.387506	missense
55	L55A	18	23	7	15	0.340099	-0.382958	0.727007	-0.0479135	-0.215436	-0.382958	missense
55	L55V	31	33	14	7	0.378626	-0.336353	0.256591	-0.500211	-0.418282	-0.500211	missense
55	L55Y	19	20	9	4	0.403867	-0.308325	0.259645	-0.495072	-0.401698	-0.495072	missense
55	L55I	22	14	11	8	0.421427	-0.289841	0.654306	-0.093671	-0.191756	-0.289841	missense
55	L55C	19	30	10	16	0.444254	-0.266932	0.598022	-0.132735	-0.199833	-0.266932	missense
55	L55H	13	11	7	4	0.461563	-0.250333	0.454379	-0.252033	-0.251183	-0.252033	missense
55	L55F	17	24	11	21	0.53849	-0.183386	0.959649	0.0726604	-0.0553627	-0.183386	missense
55	L55T	18	29	12	12	0.552661	-0.172105	0.472554	-0.235	-0.203553	-0.235	missense
55	L55M	17	25	12	32	0.583364	-0.148624	1.38411	0.231718	0.0415473	-0.148624	missense
55	L55Q	14	17	10	10	0.592339	-0.141993	0.666423	-0.0857021	-0.113848	-0.141993	missense
55	L55P	12	24	9	12	0.621334	-0.121238	0.567065	-0.155819	-0.138528	-0.155819	missense
55	L55G	43	41	35	36	0.660874	-0.0944448	0.960688	0.0731302	-0.0106573	-0.0944448	missense
55	L55K	13	19	13	3	0.807735	-0.00729467	0.218102	-0.570792	-0.289043	-0.570792	missense
55	L55S	32	50	37	30	0.930119	0.053975	0.662859	-0.0880307	-0.0170279	-0.0880307	missense
56	H56T	28	22	2	4	0.0835588	-0.992571	0.237067	-0.53458	-0.763576	-0.992571	missense
56	H56N	12	17	1	6	0.124267	-0.820208	0.424087	-0.281997	-0.551102	-0.820208	missense
56	H56A	40	53	7	67	0.157607	-0.716989	1.37324	0.228293	-0.244348	-0.716989	missense
56	H56W	31	24	6	1	0.176692	-0.667347	0.0872408	-0.968732	-0.818039	-0.968732	missense
56	H56E	15	15	3	3	0.201934	-0.609355	0.272628	-0.473882	-0.541618	-0.609355	missense
56	H56V	59	50	21	24	0.296169	-0.443023	0.534564	-0.181452	-0.312238	-0.443023	missense
56	H56S	55	63	22	14	0.331748	-0.393755	0.255588	-0.501911	-0.447833	-0.501911	missense
56	H56Q	17	14	7	4	0.358993	-0.359477	0.363503	-0.348943	-0.35421	-0.359477	missense
56	H56K	18	20	8	7	0.382611	-0.331806	0.415432	-0.290952	-0.311379	-0.331806	missense
56	H56P	20	13	9	16	0.384636	-0.329514	1.32419	0.212499	-0.0585077	-0.329514	missense
56	H56C	17	16	8	6	0.403867	-0.308325	0.449034	-0.257173	-0.282749	-0.308325	missense
56	H56G	53	61	28	21	0.433783	-0.27729	0.386955	-0.321791	-0.299541	-0.321791	missense
56	H56L	50	42	28	30	0.4593	-0.252467	0.786182	-0.013929	-0.133198	-0.252467	missense
56	H56_	17	18	11	11	0.53849	-0.183386	0.688743	-0.0713946	-0.12739	-0.183386	nonsense
56	H56R	44	59	36	19	0.664137	-0.0923055	0.363503	-0.348943	-0.220624	-0.348943	missense
56	H56F	19	18	16	14	0.686574	-0.0778757	0.860929	0.0255154	-0.0261802	-0.0778757	missense
56	H56M	20	20	23	12	0.923125	0.0506973	0.675078	-0.0800982	-0.0147005	-0.0800982	missense
56	H56Y	13	24	31	8	1.84625	0.351727	0.392584	-0.31552	0.0181038	-0.31552	missense
57	S57P	19	21	8	8	0.363481	-0.354082	0.446118	-0.260002	-0.307042	-0.354082	missense
57	S57V	37	44	18	24	0.403867	-0.308325	0.605839	-0.127095	-0.21771	-0.308325	missense
57	S57K	18	19	12	32	0.552661	-0.172105	1.79934	0.345662	0.0867784	-0.172105	missense
57	S57I	16	11	11	5	0.570166	-0.158562	0.545255	-0.172852	-0.165707	-0.172852	missense
57	S57_	17	24	15	11	0.717986	-0.0584472	0.523445	-0.190581	-0.124514	-0.190581	nonsense
57	S57W	22	21	22	19	0.807735	-0.00729467	0.991373	0.0867851	0.0397452	-0.00729467	missense
57	S57A	21	28	22	19	0.84445	0.0120105	0.752076	-0.0331902	-0.0105899	-0.0331902	missense
57	S57E	24	21	26	10	0.872353	0.0261291	0.545255	-0.172852	-0.0733616	-0.172852	missense
57	S57F	17	26	21	7	0.987231	0.0798555	0.323114	-0.400096	-0.16012	-0.400096	missense
57	S57L	33	57	41	50	0.99779	0.0844757	0.958897	0.0723199	0.0783978	0.0723199	missense
57	S57T	25	23	32	23	1.0252	0.0962459	1.09051	0.128178	0.112212	0.0962459	missense
57	S57Y	16	15	21	1	1.0453	0.104679	0.136314	-0.774912	-0.335117	-0.774912	missense
57	S57N	11	14	15	27	1.07698	0.117644	2.03562	0.399245	0.258444	0.117644	missense
57	S57Q	11	17	16	3	1.14429	0.143973	0.242336	-0.525035	-0.190531	-0.525035	missense
57	S57R	41	41	79	53	1.53854	0.272546	1.40208	0.237322	0.254934	0.237322	missense
57	S57G	17	37	48	55	2.19883	0.427629	1.60707	0.296582	0.362106	0.296582	missense
58	L58D	23	33	4	13	0.168278	-0.688536	0.449034	-0.257173	-0.472855	-0.688536	missense
58	L58_	25	26	5	7	0.1864	-0.644117	0.323114	-0.400096	-0.522106	-0.644117	nonsense
58	L58S	56	57	15	23	0.226733	-0.55905	0.451246	-0.255039	-0.407044	-0.55905	missense
58	L58G	68	62	29	53	0.351189	-0.369023	0.934723	0.061231	-0.153896	-0.369023	missense
58	L58V	60	50	27	29	0.370763	-0.345466	0.641477	-0.102271	-0.223869	-0.345466	missense
58	L58K	14	15	6	6	0.376943	-0.338288	0.477098	-0.230844	-0.284566	-0.338288	missense
58	L58C	26	28	13	24	0.418825	-0.29253	0.940095	0.0637198	-0.114405	-0.29253	missense
58	L58W	32	30	17	19	0.440583	-0.270536	0.703555	-0.0621539	-0.166345	-0.270536	missense
58	L58P	34	26	21	12	0.507719	-0.20894	0.52506	-0.189243	-0.199091	-0.20894	missense
58	L58R	61	66	39	49	0.521119	-0.197626	0.813814	0.00107296	-0.0982767	-0.197626	missense
58	L58Y	18	30	12	12	0.552661	-0.172105	0.457311	-0.249241	-0.210673	-0.249241	missense
58	L58H	12	12	9	8	0.621334	-0.121238	0.754969	-0.0315231	-0.0763806	-0.121238	missense
58	L58T	21	27	17	7	0.660874	-0.0944448	0.311574	-0.41589	-0.255168	-0.41589	missense
58	L58I	20	14	17	10	0.692344	-0.0742415	0.799708	-0.00652082	-0.0403811	-0.0742415	missense
58	L58F	16	35	16	9	0.807735	-0.00729467	0.30292	-0.428125	-0.21771	-0.428125	missense
58	L58A	23	35	27	34	0.942357	0.0596521	1.06022	0.115943	0.0877977	0.0596521	missense
58	L58E	18	25	25	8	1.10532	0.128925	0.377484	-0.332553	-0.101814	-0.332553	missense
59	Q59V	46	48	13	24	0.240602	-0.533264	0.556383	-0.164078	-0.348671	-0.533264	missense
59	Q59F	20	29	6	20	0.269245	-0.484416	0.763357	-0.0267242	-0.25557	-0.484416	missense
59	Q59R	56	63	19	22	0.283416	-0.46214	0.391902	-0.316274	-0.389207	-0.46214	missense
59	Q59E	23	22	8	4	0.3029	-0.433263	0.237067	-0.53458	-0.483922	-0.53458	missense
59	Q59A	20	44	7	5	0.307708	-0.426424	0.145401	-0.746884	-0.586654	-0.746884	missense
59	Q59T	28	37	12	11	0.362088	-0.355749	0.344372	-0.372425	-0.364087	-0.372425	missense
59	Q59P	25	30	11	5	0.372801	-0.343087	0.211066	-0.585033	-0.46406	-0.585033	missense
59	Q59L	51	68	24	33	0.388334	-0.325358	0.537353	-0.179192	-0.252275	-0.325358	missense
59	Q59S	57	66	27	22	0.389941	-0.323565	0.374354	-0.336169	-0.329867	-0.336169	missense
59	Q59M	19	13	9	13	0.403867	-0.308325	1.09051	0.128178	-0.0900735	-0.308325	missense
59	Q59_	20	27	11	15	0.461563	-0.250333	0.623149	-0.11486	-0.182597	-0.250333	nonsense
59	Q59I	25	17	21	6	0.683468	-0.0798453	0.424087	-0.281997	-0.180921	-0.281997	missense
59	Q59G	63	60	66	48	0.845597	0.0126002	0.875984	0.033044	0.0228221	0.0126002	missense
59	Q59D	13	25	16	18	0.980821	0.0770262	0.796911	-0.00804199	0.0344921	-0.00804199	missense
59	Q59W	20	33	29	15	1.15391	0.147607	0.513181	-0.199181	-0.0257869	-0.199181	missense
59	Q59C	17	27	27	5	1.25648	0.184591	0.233681	-0.540829	-0.178119	-0.540829	missense
60	N60_	20	28	3	7	0.153854	-0.727454	0.30083	-0.43113	-0.579292	-0.727454	nonsense
60	N60Q	13	17	3	22	0.230781	-0.551363	1.39343	0.234633	-0.158365	-0.551363	missense
60	N60C	26	27	10	20	0.329077	-0.397266	0.817883	0.00323902	-0.197013	-0.397266	missense
60	N60V	66	74	36	45	0.446062	-0.265168	0.668846	-0.0841257	-0.174647	-0.265168	missense
60	N60A	49	43	27	22	0.452331	-0.259107	0.570039	-0.153547	-0.206327	-0.259107	missense
60	N60P	27	35	15	15	0.461563	-0.250333	0.484671	-0.224005	-0.237169	-0.250333	missense
60	N60S	56	57	32	36	0.467636	-0.244656	0.69567	-0.0670485	-0.155852	-0.244656	missense
60	N60D	14	29	8	16	0.484641	-0.229143	0.617956	-0.118495	-0.173819	-0.229143	missense
60	N60M	26	28	16	21	0.508574	-0.20821	0.827284	0.00820244	-0.100004	-0.20821	missense
60	N60L	71	76	48	48	0.549708	-0.174431	0.693961	-0.0681169	-0.121274	-0.174431	missense
60	N60R	59	58	44	58	0.605801	-0.132233	1.09051	0.128178	-0.00202782	-0.132233	missense
60	N60I	28	32	21	10	0.612764	-0.12727	0.363503	-0.348943	-0.238107	-0.348943	missense
60	N60W	17	32	14	11	0.673112	-0.0864759	0.396549	-0.311155	-0.198815	-0.311155	missense
60	N60G	41	60	34	44	0.673112	-0.0864759	0.804475	-0.00393956	-0.0452077	-0.0864759	missense
60	N60Y	26	22	26	17	0.807735	-0.00729467	0.853443	0.0217224	0.00721388	-0.00729467	missense
60	N60H	13	21	13	9	0.807735	-0.00729467	0.495686	-0.214245	-0.11077	-0.214245	missense
60	N60T	32	34	35	44	0.881165	0.0304939	1.40208	0.237322	0.133908	0.0304939	missense
60	N60F	26	47	43	32	1.31631	0.204794	0.749726	-0.0345495	0.0851224	-0.0345495	missense
60	N60E	12	12	22	25	1.42907	0.24049	2.18102	0.429208	0.334849	0.24049	missense
61	R61I	22	19	5	11	0.210713	-0.590871	0.654306	-0.093671	-0.342271	-0.590871	missense
61	R61M	29	17	8	7	0.24232	-0.530173	0.484671	-0.224005	-0.377089	-0.530173	missense
61	R61E	19	19	6	6	0.282707	-0.463227	0.381679	-0.327754	-0.39549	-0.463227	missense
61	R61G	68	56	24	30	0.292657	-0.448204	0.593085	-0.136335	-0.29227	-0.448204	missense
61	R61H	21	18	7	12	0.293722	-0.446627	0.746139	-0.0366325	-0.24163	-0.446627	missense
61	R61L	77	75	31	32	0.331378	-0.394239	0.473511	-0.234122	-0.314181	-0.394239	missense
61	R61W	23	35	9	7	0.336556	-0.387506	0.242336	-0.525035	-0.45627	-0.525035	missense
61	R61T	36	34	15	19	0.349291	-0.371376	0.623149	-0.11486	-0.243118	-0.371376	missense
61	R61N	26	14	11	5	0.358993	-0.359477	0.436204	-0.269762	-0.31462	-0.359477	missense
61	R61Q	12	15	5	13	0.372801	-0.343087	0.954196	0.0701858	-0.13645	-0.343087	missense
61	R61D	14	28	6	9	0.376943	-0.338288	0.376038	-0.33422	-0.336254	-0.338288	missense
61	R61_	26	25	13	11	0.418825	-0.29253	0.503312	-0.207614	-0.250072	-0.29253	nonsense
61	R61V	51	65	28	38	0.450467	-0.2609	0.644392	-0.100302	-0.180601	-0.2609	missense
61	R61P	29	30	16	74	0.457716	-0.253967	2.63833	0.511877	0.128955	-0.253967	missense
61	R61F	43	26	25	18	0.477298	-0.235774	0.767396	-0.0244324	-0.130103	-0.235774	missense
61	R61S	56	63	33	51	0.481807	-0.231691	0.88604	0.0380011	-0.0968447	-0.231691	missense
61	R61C	24	26	15	17	0.51695	-0.201115	0.727007	-0.0479135	-0.124514	-0.201115	missense
61	R61K	24	22	17	7	0.581569	-0.149962	0.379308	-0.33046	-0.240211	-0.33046	missense
61	R61Y	30	29	22	15	0.599287	-0.136929	0.581605	-0.144824	-0.140876	-0.144824	missense
61	R61A	30	52	28	11	0.755623	-0.0362584	0.246908	-0.516917	-0.276588	-0.516917	missense
62	N62C	21	20	7	4	0.293722	-0.446627	0.259645	-0.495072	-0.470849	-0.495072	missense
62	N62H	15	17	5	15	0.3029	-0.433263	0.969342	0.0770252	-0.178119	-0.433263	missense
62	N62P	29	26	11	18	0.323094	-0.405235	0.767396	-0.0244324	-0.214834	-0.405235	missense
62	N62_	17	16	7	7	0.358993	-0.359477	0.513181	-0.199181	-0.279329	-0.359477	nonsense
62	N62W	20	27	10	20	0.423099	-0.288121	0.817883	0.00323902	-0.142441	-0.288121	missense
62	N62K	25	25	13	3	0.434934	-0.27614	0.167771	-0.684736	-0.480438	-0.684736	missense
62	N62R	68	65	42	55	0.503371	-0.212675	0.925281	0.0568219	-0.0779267	-0.212675	missense
62	N62G	47	43	29	26	0.504834	-0.211415	0.669177	-0.0839112	-0.147663	-0.211415	missense
62	N62S	54	60	34	49	0.514013	-0.203589	0.893861	0.0418179	-0.0808857	-0.203589	missense
62	N62L	49	62	33	20	0.54926	-0.174786	0.363503	-0.348943	-0.261865	-0.348943	missense
62	N62F	18	31	13	13	0.595173	-0.13992	0.477098	-0.230844	-0.185382	-0.230844	missense
62	N62Q	17	22	13	13	0.628238	-0.116439	0.663789	-0.087422	-0.101931	-0.116439	missense
62	N62D	17	15	13	12	0.628238	-0.116439	0.88604	0.0380011	-0.039219	-0.116439	missense
62	N62V	41	35	32	35	0.634649	-0.11203	1.09051	0.128178	0.00807387	-0.11203	missense
62	N62M	18	14	19	19	0.850247	0.0149817	1.45401	0.253116	0.134049	0.0149817	missense
62	N62A	27	26	30	19	0.894278	0.036909	0.807785	-0.00215601	0.0173765	-0.00215601	missense
62	N62E	13	22	15	15	0.923125	0.0506973	0.758616	-0.0294301	0.0106336	-0.0294301	missense
62	N62Y	15	15	20	4	1.06015	0.110805	0.340784	-0.376972	-0.133084	-0.376972	missense
62	N62I	14	14	19	9	1.07698	0.117644	0.727007	-0.0479135	0.0348653	-0.0479135	missense
62	N62T	18	28	31	23	1.3604	0.219102	0.902491	0.045991	0.132546	0.045991	missense
63	G63I	30	28	11	34	0.312671	-0.419475	1.31613	0.209848	-0.104814	-0.419475	missense
63	G63_	15	24	9	6	0.504834	-0.211415	0.305343	-0.424664	-0.318039	-0.424664	nonsense
63	G63T	19	29	14	20	0.605801	-0.132233	0.763357	-0.0267242	-0.0794788	-0.132233	missense
63	G63V	40	51	31	45	0.630427	-0.114929	0.964682	0.0749322	-0.0199981	-0.114929	missense
63	G63H	16	19	13	11	0.665193	-0.0916156	0.654306	-0.093671	-0.0926433	-0.093671	missense
63	G63P	14	14	12	20	0.700037	-0.0694426	1.52671	0.274306	0.102432	-0.0694426	missense
63	G63D	13	16	12	16	0.750039	-0.0394794	1.09051	0.128178	0.0443492	-0.0394794	missense
63	G63S	45	56	44	30	0.790175	-0.01684	0.593085	-0.136335	-0.0765877	-0.136335	missense
63	G63Y	18	14	27	24	1.19035	0.16111	1.81752	0.350027	0.255568	0.16111	missense
63	G63C	23	28	42	34	1.44719	0.245963	1.31613	0.209848	0.227905	0.209848	missense
63	G63N	15	16	29	16	1.5145	0.265707	1.09051	0.128178	0.196942	0.128178	missense
63	G63F	30	31	64	23	1.69364	0.314257	0.817883	0.00323902	0.158748	0.00323902	missense
63	G63W	11	12	31	7	2.15396	0.418674	0.671083	-0.0826756	0.167999	-0.0826756	missense
63	G63A	27	34	107	58	3.11555	0.578971	1.83829	0.354962	0.466966	0.354962	missense
63	G63R	58	60	391	93	5.36664	0.815139	1.68046	0.315976	0.565558	0.315976	missense
63	G63L	46	53	395	90	6.80559	0.918303	1.83771	0.354825	0.636564	0.354825	missense
64	K64P	36	29	15	24	0.349291	-0.371376	0.908759	0.0489965	-0.16119	-0.371376	missense
64	K64G	51	49	30	54	0.481534	-0.231936	1.19956	0.16957	-0.0311829	-0.231936	missense
64	K64W	27	29	18	8	0.548106	-0.175699	0.327153	-0.394701	-0.2852	-0.394701	missense
64	K64T	34	37	23	20	0.553875	-0.171151	0.60265	-0.129387	-0.150269	-0.171151	missense
64	K64S	44	57	31	38	0.574389	-0.155357	0.733274	-0.0441856	-0.0997714	-0.155357	missense
64	K64F	36	52	27	17	0.611259	-0.128338	0.370362	-0.340826	-0.234582	-0.340826	missense
64	K64C	28	22	22	14	0.640617	-0.107965	0.711202	-0.0574588	-0.0827118	-0.107965	missense
64	K64A	26	34	22	24	0.68807	-0.0769306	0.778936	-0.0179503	-0.0474404	-0.0769306	missense
64	K64I	25	26	24	6	0.776668	-0.024328	0.282725	-0.458088	-0.241208	-0.458088	missense
64	K64L	34	52	40	39	0.946203	0.0614211	0.823027	0.00596188	0.0336915	0.00596188	missense
64	K64R	53	52	66	83	1.00219	0.0863864	1.72836	0.328181	0.207284	0.0863864	missense
64	K64V	30	56	43	23	1.14646	0.144796	0.459162	-0.247486	-0.0513448	-0.247486	missense
64	K64N	18	29	52	13	2.25315	0.438228	0.508905	-0.202815	0.117706	-0.202815	missense
65	W65I	20	18	6	13	0.269245	-0.484416	0.803534	-0.00444781	-0.244432	-0.484416	missense
65	W65A	40	41	15	42	0.315214	-0.415959	1.11647	0.138397	-0.138781	-0.415959	missense
65	W65C	27	34	10	23	0.317324	-0.41306	0.747778	-0.035679	-0.22437	-0.41306	missense
65	W65H	17	20	7	21	0.358993	-0.359477	1.14244	0.148381	-0.105548	-0.359477	missense
65	W65F	22	31	11	10	0.421427	-0.289841	0.374863	-0.33558	-0.31271	-0.33558	missense
65	W65M	20	30	10	9	0.423099	-0.288121	0.351778	-0.363184	-0.325653	-0.363184	missense
65	W65Q	22	18	15	5	0.561902	-0.164903	0.344372	-0.372425	-0.268664	-0.372425	missense
65	W65L	66	95	48	62	0.590731	-0.143173	0.715647	-0.0547529	-0.0989632	-0.143173	missense
65	W65V	48	73	37	25	0.626406	-0.117707	0.383152	-0.326081	-0.221894	-0.326081	missense
65	W65T	28	41	22	14	0.640617	-0.107965	0.389468	-0.31898	-0.213473	-0.31898	missense
65	W65_	20	32	16	30	0.65388	-0.099065	1.02442	0.101026	0.000980236	-0.099065	nonsense
65	W65E	17	15	15	20	0.717986	-0.0584472	1.43129	0.246277	0.0939149	-0.0584472	missense
65	W65S	67	71	62	52	0.748342	-0.040463	0.802737	-0.00487887	-0.0226709	-0.040463	missense
65	W65Y	17	25	21	20	0.987231	0.0798555	0.880797	0.0354237	0.0576396	0.0354237	missense
65	W65P	34	44	45	50	1.06159	0.111395	1.23591	0.182535	0.146965	0.111395	missense
65	W65D	16	26	22	10	1.09282	0.123984	0.444282	-0.261793	-0.0689045	-0.261793	missense
65	W65R	38	49	55	48	1.15982	0.149829	1.0687	0.119404	0.134616	0.119404	missense
65	W65N	16	26	28	14	1.3779	0.224654	0.605839	-0.127095	0.0487798	-0.127095	missense
65	W65G	46	63	91	63	1.5811	0.284395	1.09051	0.128178	0.206287	0.128178	missense
65	W65K	13	17	34	33	2.01934	0.390645	2.05985	0.404384	0.397515	0.390645	missense
66	R66C	36	35	29	56	0.65492	-0.0983751	1.72664	0.32775	0.114687	-0.0983751	missense
66	R66P	43	43	42	49	0.789377	-0.0172789	1.23922	0.183695	0.0832081	-0.0172789	missense
66	R66N	28	20	29	47	0.835588	0.00742859	2.49259	0.4872	0.247314	0.00742859	missense
66	R66H	27	19	28	25	0.836582	0.0079453	1.41766	0.242121	0.125033	0.0079453	missense
66	R66_	39	45	41	30	0.848121	0.0138946	0.734909	-0.0432184	-0.0146619	-0.0432184	nonsense
66	R66W	50	51	59	59	0.950276	0.0632864	1.25828	0.190326	0.126806	0.0632864	missense
66	R66V	67	71	80	78	0.962155	0.0686814	1.19653	0.168472	0.118577	0.0686814	missense
66	R66G	75	68	93	38	0.99904	0.0850196	0.616375	-0.119607	-0.0172936	-0.119607	missense
66	R66F	36	31	45	64	1.00421	0.0872614	2.2151	0.435941	0.261601	0.0872614	missense
66	R66E	22	26	28	17	1.01845	0.0933755	0.727007	-0.0479135	0.022731	-0.0479135	missense
66	R66Y	26	36	34	46	1.04706	0.10541	1.38524	0.232074	0.168742	0.10541	missense
66	R66M	25	35	35	91	1.1184	0.134034	2.78686	0.535663	0.334849	0.134034	missense
66	R66S	83	103	123	97	1.19237	0.161848	1.0276	0.10237	0.132109	0.10237	missense
66	R66L	89	105	163	109	1.47187	0.253307	1.13166	0.144265	0.198786	0.144265	missense
66	R66A	40	57	75	41	1.49726	0.260735	0.78968	-0.0120009	0.124367	-0.0120009	missense
66	R66K	17	33	33	10	1.52572	0.268912	0.352812	-0.361908	-0.0464984	-0.361908	missense
66	R66Q	27	34	54	19	1.58662	0.28591	0.623149	-0.11486	0.0855248	-0.11486	missense
66	R66D	25	20	62	32	1.9572	0.377073	1.71366	0.324472	0.350772	0.324472	missense
66	R66I	14	32	37	39	2.04626	0.396398	1.32183	0.211724	0.304061	0.211724	missense
66	R66T	48	56	144	67	2.39024	0.463877	1.30096	0.204812	0.334345	0.204812	missense
67	E67M	28	25	14	22	0.417794	-0.293601	0.964682	0.0749322	-0.109335	-0.293601	missense
67	E67L	56	54	32	37	0.467636	-0.244656	0.753443	-0.0324013	-0.138528	-0.244656	missense
67	E67Q	24	27	14	35	0.484641	-0.229143	1.40208	0.237322	0.00408941	-0.229143	missense
67	E67D	26	19	17	22	0.53849	-0.183386	1.25409	0.188876	0.00274484	-0.183386	missense
67	E67K	30	35	20	20	0.547175	-0.176437	0.636131	-0.105905	-0.141171	-0.176437	missense
67	E67N	15	20	10	15	0.555318	-0.170022	0.830865	0.0100784	-0.0799718	-0.170022	missense
67	E67_	29	29	22	17	0.619263	-0.122688	0.654306	-0.093671	-0.10818	-0.122688	nonsense
67	E67A	57	55	46	45	0.654544	-0.0986248	0.895776	0.0427476	-0.0279386	-0.0986248	missense
67	E67H	24	17	20	28	0.678497	-0.0830154	1.75693	0.335303	0.126144	-0.0830154	missense
67	E67P	39	33	36	29	0.747155	-0.0411529	0.962215	0.0738201	0.0163336	-0.0411529	missense
67	E67R	85	93	79	128	0.751381	-0.0387031	1.49655	0.26564	0.113468	-0.0387031	missense
67	E67G	61	77	58	112	0.768651	-0.0288343	1.57984	0.289162	0.130164	-0.0288343	missense
67	E67T	38	41	39	48	0.828446	0.00370072	1.27226	0.195125	0.0994126	0.00370072	missense
67	E67Y	19	25	23	14	0.969282	0.0718866	0.629141	-0.110704	-0.0194089	-0.110704	missense
67	E67W	22	38	30	34	1.08869	0.122339	0.978663	0.0811812	0.10176	0.0811812	missense
67	E67I	16	22	22	28	1.09282	0.123984	1.37499	0.228848	0.176416	0.123984	missense
67	E67F	14	20	20	9	1.13083	0.138833	0.519291	-0.194042	-0.0276041	-0.194042	missense
67	E67C	23	39	37	21	1.27891	0.192278	0.599781	-0.13146	0.0304091	-0.13146	missense
67	E67S	70	85	166	86	1.89988	0.364163	1.10319	0.133199	0.248681	0.133199	missense
67	E67V	51	50	127	48	1.98827	0.383912	1.04775	0.110804	0.247358	0.110804	missense
68	Q68H	22	21	10	20	0.386308	-0.32763	1.04094	0.107974	-0.109828	-0.32763	missense
68	Q68C	15	19	7	6	0.403867	-0.308325	0.381679	-0.327754	-0.318039	-0.327754	missense
68	Q68N	18	19	9	12	0.425124	-0.286048	0.708832	-0.0589089	-0.172479	-0.286048	missense
68	Q68T	36	42	26	25	0.589428	-0.144133	0.659378	-0.0903173	-0.117225	-0.144133	missense
68	Q68W	11	11	8	10	0.605801	-0.132233	0.999634	0.0903892	-0.0209221	-0.132233	missense
68	Q68D	13	25	12	7	0.750039	-0.0394794	0.335542	-0.383706	-0.211592	-0.383706	missense
68	Q68P	29	39	32	34	0.888508	0.034098	0.954196	0.0701858	0.0521419	0.034098	missense
68	Q68S	45	49	52	42	0.930651	0.0542234	0.937839	0.0626762	0.0584498	0.0542234	missense
68	Q68L	55	70	64	91	0.937549	0.0574307	1.41306	0.240707	0.149069	0.0574307	missense
68	Q68M	14	27	18	33	1.02313	0.0953677	1.32419	0.212499	0.153933	0.0953677	missense
68	Q68V	36	58	50	66	1.11336	0.132074	1.23838	0.183401	0.157737	0.132074	missense
68	Q68F	17	42	26	19	1.2116	0.168797	0.507214	-0.204261	-0.0177321	-0.204261	missense
68	Q68Y	16	16	27	19	1.33039	0.209414	1.28295	0.198759	0.204087	0.198759	missense
68	Q68R	24	24	53	51	1.74471	0.327159	2.26826	0.446241	0.3867	0.327159	missense
68	Q68I	26	41	64	29	1.94455	0.374255	0.778936	-0.0179503	0.178152	-0.0179503	missense
68	Q68A	37	44	117	32	2.50823	0.484804	0.799708	-0.00652082	0.239141	-0.00652082	missense
69	L69F	50	24	22	20	0.364272	-0.353137	0.916029	0.052457	-0.15034	-0.353137	missense
69	L69N	28	26	20	20	0.584911	-0.147473	0.848175	0.0190333	-0.06422	-0.147473	missense
69	L69T	56	68	54	41	0.779393	-0.0228068	0.663789	-0.087422	-0.0551144	-0.087422	missense
69	L69Y	23	25	24	37	0.84139	0.0104341	1.59382	0.292988	0.151711	0.0104341	missense
69	L69M	34	24	40	66	0.946203	0.0614211	2.92257	0.556313	0.308867	0.0614211	missense
69	L69G	80	95	94	84	0.947343	0.0619439	0.965556	0.0753255	0.0686347	0.0619439	missense
69	L69I	27	23	32	23	0.951973	0.0640612	1.09051	0.128178	0.0961195	0.0640612	missense
69	L69R	91	117	110	69	0.974549	0.0742405	0.646913	-0.0986062	-0.0121829	-0.0986062	missense
69	L69W	32	37	40	35	1.00355	0.0869753	1.03311	0.104697	0.095836	0.0869753	missense
69	L69V	59	74	78	72	1.06352	0.112181	1.06143	0.116439	0.11431	0.112181	missense
69	L69Q	26	13	36	18	1.1069	0.129543	1.47998	0.260803	0.195173	0.129543	missense
69	L69P	35	43	55	76	1.25648	0.184591	1.90839	0.371216	0.277903	0.184591	missense
69	L69K	29	43	48	48	1.3193	0.20578	1.21443	0.174921	0.190351	0.174921	missense
69	L69D	26	35	44	36	1.34622	0.214554	1.1208	0.140077	0.177316	0.140077	missense
69	L69H	22	15	40	19	1.43987	0.243761	1.36314	0.225088	0.234425	0.225088	missense
69	L69E	28	37	58	52	1.64332	0.301159	1.52097	0.27267	0.286915	0.27267	missense
69	L69_	23	31	49	17	1.68278	0.311464	0.613412	-0.1217	0.0948822	-0.1217	nonsense
69	L69S	65	100	137	164	1.6889	0.31304	1.78153	0.34134	0.32719	0.31304	missense
69	L69A	57	67	150	51	2.1029	0.408254	0.83392	0.0116722	0.209963	0.0116722	missense
69	L69C	35	54	112	46	2.53539	0.489481	0.931891	0.0599129	0.274697	0.0599129	missense
70	G70_	25	23	12	9	0.403867	-0.308325	0.454379	-0.252033	-0.280179	-0.308325	nonsense
70	G70P	35	41	24	57	0.560927	-0.165657	1.50594	0.268356	0.0513497	-0.165657	missense
70	G70Y	27	29	19	34	0.576953	-0.153423	1.27226	0.195125	0.0208509	-0.153423	missense
70	G70H	21	27	17	23	0.660874	-0.0944448	0.934723	0.061231	-0.0166069	-0.0944448	missense
70	G70N	19	18	18	34	0.767348	-0.0295711	2.00883	0.393492	0.181961	-0.0295711	missense
70	G70E	18	17	20	12	0.892759	0.036171	0.787591	-0.0131514	0.0115098	-0.0131514	missense
70	G70Q	31	24	38	88	0.984427	0.07862	3.88222	0.679628	0.379124	0.07862	missense
70	G70I	24	30	33	19	1.09852	0.126244	0.703555	-0.0621539	0.0320452	-0.0621539	missense
70	G70D	22	14	32	28	1.15892	0.149491	2.10832	0.414484	0.281988	0.149491	missense
70	G70F	30	39	44	42	1.17252	0.154556	1.1723	0.159586	0.157071	0.154556	missense
70	G70S	70	71	116	79	1.33106	0.209633	1.21168	0.173935	0.191784	0.173935	missense
70	G70A	32	42	64	131	1.59099	0.287105	3.34761	0.615283	0.451194	0.287105	missense
70	G70C	32	38	67	84	1.66442	0.3067	2.37675	0.466532	0.386616	0.3067	missense
70	G70T	33	27	73	52	1.75801	0.330458	2.06418	0.405296	0.367877	0.330458	missense
70	G70V	53	67	121	102	1.82488	0.346671	1.6518	0.308506	0.327589	0.308506	missense
70	G70W	18	24	47	90	2.04059	0.395193	3.96946	0.689279	0.542236	0.395193	missense
70	G70R	75	92	193	184	2.06185	0.399693	2.16929	0.426867	0.41328	0.399693	missense
70	G70M	20	32	59	26	2.30781	0.448637	0.892236	0.0410276	0.244832	0.0410276	missense
70	G70K	17	24	59	16	2.69245	0.515584	0.741547	-0.0393133	0.238135	-0.0393133	missense
70	G70L	66	84	329	219	3.97839	0.685144	2.8225	0.541182	0.613163	0.541182	missense
71	Q71C	32	23	9	18	0.244768	-0.525809	0.863321	0.0267201	-0.249544	-0.525809	missense
71	Q71D	24	33	11	23	0.387713	-0.326053	0.769772	-0.0230899	-0.174572	-0.326053	missense
71	Q71_	12	20	6	13	0.434934	-0.27614	0.727007	-0.0479135	-0.162027	-0.27614	nonsense
71	Q71A	36	47	20	21	0.458444	-0.253277	0.499817	-0.210641	-0.231959	-0.253277	missense
71	Q71N	16	21	9	39	0.475138	-0.237744	1.98275	0.387815	0.0750357	-0.237744	missense
71	Q71W	27	24	16	14	0.49041	-0.224004	0.654306	-0.093671	-0.158837	-0.224004	missense
71	Q71G	40	51	24	32	0.492521	-0.222139	0.692055	-0.0693116	-0.145725	-0.222139	missense
71	Q71E	13	29	8	4	0.519258	-0.19918	0.181752	-0.649973	-0.424577	-0.649973	missense
71	Q71H	14	16	11	9	0.646188	-0.104205	0.641477	-0.102271	-0.103238	-0.104205	missense
71	Q71S	47	62	38	45	0.656284	-0.0974713	0.796246	-0.00840496	-0.0529381	-0.0974713	missense
71	Q71V	47	68	42	19	0.723596	-0.0550674	0.31609	-0.409641	-0.232354	-0.409641	missense
71	Q71K	3620	4006	3492	2676	0.779182	-0.0229246	0.728549	-0.0469932	-0.0349589	-0.0469932	missense
71	Q71Y	18	16	18	9	0.807735	-0.00729467	0.641477	-0.102271	-0.0547829	-0.102271	missense
71	Q71T	38	31	40	26	0.849157	0.0144246	0.920118	0.0543915	0.0344081	0.0144246	missense
71	Q71P	34	37	36	11	0.853891	0.016839	0.344372	-0.372425	-0.177793	-0.372425	missense
71	Q71L	63	63	90	64	1.1485	0.145567	1.10755	0.134911	0.140239	0.134911	missense
71	Q71I	12	23	18	6	1.18054	0.157516	0.318065	-0.406935	-0.12471	-0.406935	missense
71	Q71F	16	28	32	13	1.56796	0.28077	0.526453	-0.188092	0.0463391	-0.188092	missense
71	Q71M	13	21	28	15	1.67316	0.308975	0.793098	-0.0101249	0.149425	-0.0101249	missense
71	Q71R	64	55	143	56	1.78944	0.338154	1.10998	0.135865	0.23701	0.135865	missense
72	K72_	26	25	5	11	0.179497	-0.660507	0.503312	-0.207614	-0.434061	-0.660507	nonsense
72	K72F	22	20	5	12	0.210713	-0.590871	0.675078	-0.0800982	-0.335485	-0.590871	missense
72	K72A	37	34	10	25	0.233818	-0.545686	0.810093	-0.000916938	-0.273301	-0.545686	missense
72	K72T	31	32	12	12	0.328142	-0.398501	0.429595	-0.276393	-0.337447	-0.398501	missense
72	K72Y	16	19	6	9	0.332597	-0.392646	0.545255	-0.172852	-0.282749	-0.392646	missense
72	K72H	20	18	8	9	0.346172	-0.375271	0.573953	-0.150576	-0.262924	-0.375271	missense
72	K72V	20	19	8	3	0.346172	-0.375271	0.218102	-0.570792	-0.473032	-0.570792	missense
72	K72C	25	26	11	9	0.372801	-0.343087	0.403893	-0.303186	-0.323136	-0.343087	missense
72	K72N	21	28	12	7	0.477298	-0.235774	0.30083	-0.43113	-0.333452	-0.43113	missense
72	K72Q	26	15	15	13	0.478658	-0.234538	0.954196	0.0701858	-0.0821763	-0.234538	missense
72	K72S	73	67	48	117	0.534851	-0.18633	1.89236	0.367551	0.0906103	-0.18633	missense
72	K72R	55	61	41	72	0.605801	-0.132233	1.28399	0.199109	0.0334378	-0.132233	missense
72	K72G	49	38	37	40	0.613878	-0.126481	1.14643	0.149897	0.011708	-0.126481	missense
72	K72M	21	20	17	9	0.660874	-0.0944448	0.519291	-0.194042	-0.144243	-0.194042	missense
72	K72I	14	18	14	15	0.807735	-0.00729467	0.918324	0.0535441	0.0231247	-0.00729467	missense
72	K72L	59	57	70	32	0.955819	0.0658124	0.620463	-0.116736	-0.0254619	-0.116736	missense
72	K72W	17	31	24	8	1.12185	0.135373	0.306706	-0.42273	-0.143678	-0.42273	missense
72	K72P	22	26	38	113	1.36964	0.222042	4.60438	0.753719	0.48788	0.222042	missense
72	K72E	22	17	68	14	2.4232	0.469827	0.908759	0.0489965	0.259412	0.0489965	missense
73	F73E	29	31	7	37	0.215396	-0.581326	1.29498	0.202811	-0.189257	-0.581326	missense
73	F73A	45	44	14	30	0.263392	-0.493961	0.75124	-0.0336731	-0.263817	-0.493961	missense
73	F73T	35	42	12	29	0.291682	-0.449654	0.760821	-0.0281694	-0.238912	-0.449654	missense
73	F73Q	22	19	8	8	0.31607	-0.41478	0.49073	-0.21861	-0.316695	-0.41478	missense
73	F73K	31	29	12	19	0.328142	-0.398501	0.727007	-0.0479135	-0.223207	-0.398501	missense
73	F73S	58	68	26	35	0.369641	-0.346783	0.568962	-0.154369	-0.250576	-0.346783	missense
73	F73P	28	40	15	26	0.445647	-0.265573	0.718141	-0.0532423	-0.159408	-0.265573	missense
73	F73G	68	65	44	35	0.526783	-0.192931	0.594824	-0.135064	-0.163997	-0.192931	missense
73	F73D	20	21	13	19	0.53849	-0.183386	0.991373	0.0867851	-0.0483004	-0.183386	missense
73	F73R	59	77	41	35	0.565414	-0.162197	0.503312	-0.207614	-0.184905	-0.207614	missense
73	F73M	26	38	18	10	0.568406	-0.159905	0.30758	-0.421494	-0.290699	-0.421494	missense
73	F73C	24	48	17	11	0.581569	-0.149962	0.267064	-0.482837	-0.3164	-0.482837	missense
73	F73L	60	58	48	24	0.648836	-0.102428	0.462081	-0.244734	-0.173581	-0.244734	missense
73	F73I	25	19	20	20	0.652401	-0.100049	1.14504	0.149367	0.0246592	-0.100049	missense
73	F73W	31	33	25	11	0.656284	-0.0974713	0.384886	-0.32412	-0.210796	-0.32412	missense
73	F73N	19	22	19	12	0.807735	-0.00729467	0.616375	-0.119607	-0.0634507	-0.119607	missense
73	F73V	50	56	51	46	0.823573	0.0011385	0.899193	0.0444008	0.0227696	0.0011385	missense
73	F73Y	24	23	25	26	0.840044	0.00973867	1.22682	0.17933	0.0945345	0.00973867	missense
73	F73H	16	19	17	9	0.855248	0.0175289	0.545255	-0.172852	-0.0776617	-0.172852	missense
73	F73_	17	26	20	17	0.942357	0.0596521	0.727007	-0.0479135	0.00586931	-0.0479135	nonsense
74	E74_	17	34	5	23	0.269245	-0.484416	0.747778	-0.035679	-0.260047	-0.484416	nonsense
74	E74N	24	17	8	13	0.290784	-0.450992	0.848175	0.0190333	-0.215979	-0.450992	missense
74	E74D	21	20	12	16	0.477298	-0.235774	0.882794	0.0364074	-0.0996833	-0.235774	missense
74	E74P	30	42	18	27	0.495063	-0.219903	0.7101	-0.0581327	-0.139018	-0.219903	missense
74	E74Y	35	30	22	44	0.516053	-0.201869	1.583	0.290029	0.0440796	-0.201869	missense
74	E74T	43	52	30	20	0.569086	-0.159386	0.432089	-0.273879	-0.216632	-0.273879	missense
74	E74R	75	80	53	73	0.573917	-0.155714	0.996269	0.0889245	-0.033395	-0.155714	missense
74	E74Q	20	13	14	16	0.576953	-0.153423	1.32419	0.212499	0.029538	-0.153423	missense
74	E74K	25	22	20	15	0.652401	-0.100049	0.758616	-0.0294301	-0.0647394	-0.100049	missense
74	E74S	68	70	58	31	0.690672	-0.0752917	0.491498	-0.217931	-0.146611	-0.217931	missense
74	E74G	62	89	55	27	0.717986	-0.0584472	0.33927	-0.378907	-0.218677	-0.378907	missense
74	E74W	33	30	30	26	0.736464	-0.0474119	0.949799	0.0681798	0.010384	-0.0474119	missense
74	E74L	66	64	67	48	0.81979	-0.000860557	0.822077	0.00546048	0.00229996	-0.000860557	missense
74	E74F	26	25	30	35	0.927399	0.0527033	1.50994	0.269507	0.161105	0.0527033	missense
74	E74H	17	12	20	26	0.942357	0.0596521	2.26491	0.445598	0.252625	0.0596521	missense
74	E74C	27	40	34	9	1.00967	0.0896153	0.265978	-0.484606	-0.197495	-0.484606	missense
74	E74V	53	55	76	41	1.15177	0.146802	0.817883	0.00323902	0.0750207	0.00323902	missense
74	E74A	39	43	71	35	1.45392	0.247978	0.892236	0.0410276	0.144503	0.0410276	missense
74	E74I	24	29	56	15	1.84164	0.35064	0.581605	-0.144824	0.102908	-0.144824	missense
75	E75D	16	22	8	16	0.427624	-0.283501	0.806029	-0.00310116	-0.143301	-0.283501	missense
75	E75_	16	22	10	5	0.522652	-0.196351	0.284481	-0.455399	-0.325875	-0.455399	nonsense
75	E75P	28	30	18	36	0.529205	-0.190939	1.30158	0.205018	0.00703936	-0.190939	missense
75	E75N	18	16	19	18	0.850247	0.0149817	1.21881	0.176482	0.0957321	0.0149817	missense
75	E75Y	18	20	19	34	0.850247	0.0149817	1.81752	0.350027	0.182504	0.0149817	missense
75	E75F	21	29	26	40	0.991311	0.0816464	1.49036	0.26384	0.172743	0.0816464	missense
75	E75V	48	55	62	41	1.03852	0.10185	0.817883	0.00323902	0.0525444	0.00323902	missense
75	E75I	23	24	32	24	1.11064	0.131008	1.09051	0.128178	0.129593	0.128178	missense
75	E75Q	15	20	21	18	1.11064	0.131008	0.986652	0.0847121	0.10786	0.0847121	missense
75	E75A	56	33	79	58	1.13366	0.13992	1.89236	0.367551	0.253736	0.13992	missense
75	E75G	41	57	60	68	1.17314	0.154786	1.29733	0.203599	0.179192	0.154786	missense
75	E75L	60	68	91	78	1.21822	0.171163	1.24856	0.186956	0.17906	0.171163	missense
75	E75H	18	22	28	50	1.23286	0.17635	2.41809	0.47402	0.325185	0.17635	missense
75	E75S	56	78	97	85	1.38874	0.228057	1.18714	0.165049	0.196553	0.165049	missense
75	E75T	36	41	63	43	1.39716	0.230684	1.14244	0.148381	0.189532	0.148381	missense
75	E75C	25	26	48	61	1.52227	0.267928	2.50413	0.489206	0.378567	0.267928	missense
75	E75W	22	28	43	44	1.54523	0.27443	1.69217	0.318992	0.296711	0.27443	missense
75	E75R	76	79	168	175	1.77282	0.334101	2.39912	0.4706	0.402351	0.334101	missense
75	E75M	18	23	53	12	2.29567	0.446345	0.590693	-0.13809	0.154128	-0.13809	missense
75	E75K	16	21	79	40	3.8011	0.665346	2.03231	0.398539	0.531943	0.398539	missense
76	I76T	27	30	8	14	0.259629	-0.50021	0.527666	-0.187093	-0.343651	-0.50021	missense
76	I76S	57	68	54	69	0.765955	-0.03036	1.10631	0.134427	0.0520334	-0.03036	missense
76	I76M	26	24	25	12	0.777819	-0.0236851	0.567065	-0.155819	-0.089752	-0.155819	missense
76	I76L	57	57	58	42	0.821661	0.000129351	0.808482	-0.00178178	-0.000826214	-0.00178178	missense
76	I76V	50	40	52	42	0.839411	0.00941103	1.14371	0.148862	0.0791367	0.00941103	missense
76	I76_	22	24	23	21	0.842854	0.0111887	0.959649	0.0726604	0.0419246	0.0111887	nonsense
76	I76Q	20	23	21	11	0.846198	0.0129087	0.545255	-0.172852	-0.0799718	-0.172852	missense
76	I76G	50	41	56	64	0.902762	0.04101	1.68769	0.317842	0.179426	0.04101	missense
76	I76W	26	21	31	15	0.957315	0.0664915	0.793098	-0.0101249	0.0281833	-0.0101249	missense
76	I76Y	22	19	28	102	1.01845	0.0933755	5.61613	0.839985	0.46668	0.0933755	missense
76	I76H	14	23	20	27	1.13083	0.138833	1.27226	0.195125	0.166979	0.138833	missense
76	I76C	28	38	40	23	1.14197	0.143091	0.671083	-0.0826756	0.0302078	-0.0826756	missense
76	I76K	23	12	38	24	1.31257	0.203559	2.09714	0.412174	0.307867	0.203559	missense
76	I76A	22	34	38	45	1.36964	0.222042	1.43324	0.246868	0.234455	0.222042	missense
76	I76D	22	26	42	25	1.51011	0.264446	1.05012	0.111787	0.188117	0.111787	missense
76	I76R	52	56	114	52	1.75263	0.329127	1.01398	0.0965788	0.212853	0.0965788	missense
76	I76P	21	24	52	25	1.94591	0.374559	1.13413	0.145211	0.259885	0.145211	missense
76	I76N	14	19	49	11	2.69245	0.515584	0.654306	-0.093671	0.210957	-0.093671	missense
76	I76F	29	30	136	37	3.68865	0.652305	1.33675	0.2166	0.434452	0.2166	missense
77	R77_	24	24	11	23	0.387713	-0.326053	1.04689	0.110449	-0.107802	-0.326053	nonsense
77	R77I	24	22	13	49	0.452331	-0.259107	2.37067	0.46542	0.103157	-0.259107	missense
77	R77D	20	14	11	22	0.461563	-0.250333	1.67212	0.313814	0.0317408	-0.250333	missense
77	R77Y	25	28	16	10	0.528134	-0.191819	0.413642	-0.292828	-0.242323	-0.292828	missense
77	R77F	29	23	19	38	0.53849	-0.183386	1.77208	0.339031	0.0778226	-0.183386	missense
77	R77K	18	16	12	13	0.552661	-0.172105	0.898067	0.0438569	-0.064124	-0.172105	missense
77	R77T	53	40	38	34	0.583364	-0.148624	0.930923	0.0594619	-0.0445809	-0.148624	missense
77	R77P	42	32	37	43	0.713812	-0.0609795	1.45401	0.253116	0.0960685	-0.0609795	missense
77	R77A	29	36	28	44	0.78081	-0.0220179	1.3263	0.213189	0.0955853	-0.0220179	missense
77	R77H	21	26	23	13	0.881165	0.0304939	0.56545	-0.157058	-0.063282	-0.157058	missense
77	R77N	22	17	25	16	0.913091	0.0459508	1.02993	0.103354	0.0746525	0.0459508	missense
77	R77E	13	23	15	13	0.923125	0.0506973	0.636131	-0.105905	-0.0276041	-0.105905	missense
77	R77C	33	22	39	30	0.950276	0.0632864	1.46982	0.257812	0.160549	0.0632864	missense
77	R77Q	15	27	20	13	1.06015	0.110805	0.545255	-0.172852	-0.0310238	-0.172852	missense
77	R77S	67	65	90	76	1.08094	0.119238	1.27226	0.195125	0.157181	0.119238	missense
77	R77V	54	50	76	41	1.13083	0.138833	0.898067	0.0438569	0.0913451	0.0438569	missense
77	R77M	21	23	38	35	1.43189	0.241347	1.63577	0.304269	0.272808	0.241347	missense
77	R77W	13	32	24	24	1.44238	0.244517	0.826144	0.00760383	0.126061	0.00760383	missense
77	R77G	41	55	76	43	1.48085	0.255947	0.856829	0.0234424	0.139695	0.0234424	missense
77	R77L	59	82	119	74	1.61547	0.293735	0.985401	0.0841609	0.188948	0.0841609	missense
78	W78K	18	20	2	9	0.127537	-0.808927	0.519291	-0.194042	-0.501484	-0.808927	missense
78	W78_	23	25	5	12	0.201934	-0.609355	0.545255	-0.172852	-0.391103	-0.609355	nonsense
78	W78T	34	42	8	17	0.207703	-0.59712	0.456493	-0.250018	-0.423569	-0.59712	missense
78	W78D	16	21	4	6	0.237569	-0.538774	0.346981	-0.369147	-0.45396	-0.538774	missense
78	W78S	63	66	22	14	0.29028	-0.451747	0.244144	-0.521806	-0.486776	-0.521806	missense
78	W78Q	24	23	8	5	0.290784	-0.450992	0.272628	-0.473882	-0.462437	-0.473882	missense
78	W78A	31	41	11	8	0.3029	-0.433263	0.233681	-0.540829	-0.487046	-0.540829	missense
78	W78G	47	64	18	42	0.319728	-0.409782	0.721414	-0.0512671	-0.230525	-0.409782	missense
78	W78E	23	19	12	7	0.437523	-0.273563	0.436204	-0.269762	-0.271662	-0.273563	missense
78	W78L	72	82	39	37	0.442594	-0.268558	0.49927	-0.211117	-0.239837	-0.268558	missense
78	W78C	28	17	16	15	0.4735	-0.239244	0.969342	0.0770252	-0.0811093	-0.239244	missense
78	W78N	21	25	12	7	0.477298	-0.235774	0.335542	-0.383706	-0.30974	-0.383706	missense
78	W78P	40	28	28	25	0.571325	-0.157681	0.977699	0.0807531	-0.0384637	-0.157681	missense
78	W78V	38	65	29	19	0.621334	-0.121238	0.330458	-0.390336	-0.255787	-0.390336	missense
78	W78F	29	33	25	27	0.700037	-0.0694426	0.898067	0.0438569	-0.0127929	-0.0694426	missense
78	W78I	25	25	22	8	0.714535	-0.0605402	0.377484	-0.332553	-0.196547	-0.332553	missense
78	W78R	55	73	60	46	0.879854	0.0298471	0.692621	-0.0689561	-0.0195545	-0.0689561	missense
78	W78M	26	27	29	5	0.897483	0.0384628	0.233681	-0.540829	-0.251183	-0.540829	missense
78	W78Y	20	21	42	19	1.65393	0.303954	0.991373	0.0867851	0.19537	0.0867851	missense
78	W78H	18	20	45	59	1.95557	0.37671	3.11574	0.58411	0.48041	0.37671	missense
79	L79_	21	22	10	2	0.403867	-0.308325	0.14224	-0.756429	-0.532377	-0.756429	nonsense
79	L79E	24	31	27	28	0.904663	0.0419234	0.988275	0.0854258	0.0636746	0.0419234	missense
79	L79T	32	39	39	37	0.979072	0.0762514	1.03598	0.105901	0.0910764	0.0762514	missense
79	L79I	16	31	20	32	0.99779	0.0844757	1.12459	0.141542	0.113009	0.0844757	missense
79	L79D	14	20	18	23	1.02313	0.0953677	1.2463	0.18617	0.140769	0.0953677	missense
79	L79F	32	24	41	39	1.02803	0.0974407	1.74482	0.332298	0.214869	0.0974407	missense
79	L79N	25	11	33	37	1.05627	0.109211	3.45328	0.62878	0.368996	0.109211	missense
79	L79S	55	71	79	67	1.15391	0.147607	1.02993	0.103354	0.125481	0.103354	missense
79	L79G	62	63	94	65	1.21801	0.171088	1.12459	0.141542	0.156315	0.141542	missense
79	L79V	59	53	99	92	1.34622	0.214554	1.8781	0.364267	0.289411	0.214554	missense
79	L79P	23	25	40	35	1.37988	0.225278	1.50994	0.269507	0.247392	0.225278	missense
79	L79W	22	37	56	43	2.00178	0.386852	1.2627	0.191847	0.28935	0.191847	missense
79	L79C	24	21	63	47	2.0678	0.400945	2.3793	0.466996	0.433971	0.400945	missense
79	L79H	18	19	48	69	2.08311	0.404148	3.81679	0.672246	0.538197	0.404148	missense
79	L79A	32	37	85	79	2.10501	0.40869	2.29581	0.451484	0.430087	0.40869	missense
79	L79K	30	19	80	77	2.11053	0.409829	4.25299	0.719242	0.564536	0.409829	missense
79	L79Q	11	17	32	16	2.22127	0.432038	1.02993	0.103354	0.267696	0.103354	missense
79	L79Y	24	29	87	27	2.84323	0.539248	1.01781	0.0982145	0.318731	0.0982145	missense
79	L79M	20	31	79	40	3.07708	0.573576	1.39722	0.235812	0.404694	0.235812	missense
79	L79R	68	80	280	193	3.28947	0.602563	2.61184	0.507494	0.555029	0.507494	missense
80	I80K	24	21	4	3	0.161547	-0.706265	0.198275	-0.612185	-0.659225	-0.706265	missense
80	I80R	91	94	28	39	0.254612	-0.508684	0.459162	-0.247486	-0.378085	-0.508684	missense
80	I80S	49	78	29	39	0.484641	-0.229143	0.552157	-0.167389	-0.198266	-0.229143	missense
80	I80T	35	32	22	24	0.516053	-0.201869	0.826144	0.00760383	-0.0971328	-0.201869	missense
80	I80Y	32	22	22	10	0.562967	-0.164081	0.521548	-0.192157	-0.178119	-0.192157	missense
80	I80Q	21	25	15	22	0.587443	-0.145597	0.964682	0.0749322	-0.0353326	-0.145597	missense
80	I80F	36	26	26	38	0.589428	-0.144133	1.57518	0.287879	0.071873	-0.144133	missense
80	I80V	61	58	47	68	0.625343	-0.118445	1.27534	0.196175	0.0388649	-0.118445	missense
80	I80E	20	24	17	9	0.692344	-0.0742415	0.436204	-0.269762	-0.172002	-0.269762	missense
80	I80G	52	55	48	29	0.746774	-0.0413745	0.584202	-0.142889	-0.0921317	-0.142889	missense
80	I80N	23	18	22	11	0.774079	-0.0257781	0.688743	-0.0713946	-0.0485863	-0.0713946	missense
80	I80L	70	89	69	51	0.796358	-0.013455	0.630073	-0.110061	-0.0617582	-0.110061	missense
80	I80D	21	19	21	39	0.807735	-0.00729467	2.18102	0.429208	0.210957	-0.00729467	missense
80	I80H	16	20	16	25	0.807735	-0.00729467	1.35016	0.220932	0.106819	-0.00729467	missense
80	I80C	24	34	39	16	1.29238	0.196825	0.529676	-0.185441	0.00569198	-0.185441	missense
80	I80W	32	41	56	37	1.39518	0.230066	0.986652	0.0847121	0.157389	0.0847121	missense
80	I80P	28	38	52	38	1.4762	0.254583	1.09051	0.128178	0.19138	0.128178	missense
80	I80A	31	43	58	35	1.48926	0.258407	0.892236	0.0410276	0.149717	0.0410276	missense
80	I80M	18	27	36	23	1.57296	0.282153	0.934723	0.061231	0.171692	0.061231	missense
80	I80_	28	40	60	29	1.69903	0.315637	0.797934	-0.00748484	0.154076	-0.00748484	nonsense
81	E81A	37	41	15	27	0.340099	-0.382958	0.727007	-0.0479135	-0.215436	-0.382958	missense
81	E81P	34	35	14	7	0.346172	-0.375271	0.242336	-0.525035	-0.450153	-0.525035	missense
81	E81K	30	23	13	12	0.364783	-0.352528	0.590693	-0.13809	-0.245309	-0.352528	missense
81	E81G	55	51	39	21	0.576953	-0.153423	0.46137	-0.245403	-0.199413	-0.245403	missense
81	E81N	25	22	21	15	0.683468	-0.0798453	0.758616	-0.0294301	-0.0546377	-0.0798453	missense
81	E81S	65	68	60	74	0.746543	-0.0415088	1.18534	0.16439	0.0614406	-0.0415088	missense
81	E81T	37	36	35	31	0.765222	-0.0307758	0.943144	0.065126	0.0171751	-0.0307758	missense
81	E81D	18	22	19	9	0.850247	0.0149817	0.474135	-0.23355	-0.109284	-0.23355	missense
81	E81_	14	23	18	22	1.02313	0.0953677	1.04507	0.109694	0.102531	0.0953677	nonsense
81	E81F	32	38	44	41	1.10146	0.127404	1.1744	0.160362	0.143883	0.127404	missense
81	E81Q	13	29	19	12	1.15391	0.147607	0.472554	-0.235	-0.0436964	-0.235	missense
81	E81L	64	50	92	69	1.15568	0.148275	1.49678	0.265706	0.20699	0.148275	missense
81	E81H	17	16	27	14	1.25648	0.184591	0.962215	0.0738201	0.129205	0.0738201	missense
81	E81M	36	20	62	37	1.37533	0.223844	1.9733	0.385742	0.304793	0.223844	missense
81	E81V	41	42	73	39	1.42315	0.238688	1.01443	0.0967693	0.167729	0.0967693	missense
81	E81I	18	23	35	46	1.53044	0.270254	2.13558	0.420064	0.345159	0.270254	missense
81	E81Y	18	34	36	33	1.57296	0.282153	1.05935	0.115589	0.198871	0.115589	missense
81	E81W	22	39	86	66	3.05534	0.570497	1.8266	0.352193	0.461345	0.352193	missense
81	E81R	59	69	300	26	4.05214	0.693121	0.420625	-0.285557	0.203782	-0.285557	missense
81	E81C	19	33	294	29	11.9141	1.1615	0.962215	0.0738201	0.617659	0.0738201	missense
82	E82Y	17	29	8	15	0.403867	-0.308325	0.581605	-0.144824	-0.226574	-0.308325	missense
82	E82P	23	19	17	26	0.605801	-0.132233	1.47219	0.258512	0.0631391	-0.132233	missense
82	E82F	37	31	35	40	0.765222	-0.0307758	1.39722	0.235812	0.102518	-0.0307758	missense
82	E82Q	13	18	14	13	0.86543	0.0226686	0.803534	-0.00444781	0.00911038	-0.00444781	missense
82	E82_	25	25	30	3	0.963068	0.0690937	0.167771	-0.684736	-0.307821	-0.684736	nonsense
82	E82K	24	18	29	18	0.969282	0.0718866	1.09051	0.128178	0.100032	0.0718866	missense
82	E82A	35	41	43	26	0.987231	0.0798555	0.701042	-0.0637078	0.00807387	-0.0637078	missense
82	E82G	47	40	59	74	1.00967	0.0896153	1.99484	0.390455	0.240035	0.0896153	missense
82	E82D	27	21	38	26	1.12506	0.136612	1.33835	0.217119	0.176865	0.136612	missense
82	E82W	25	27	45	22	1.42907	0.24049	0.895776	0.0427476	0.141619	0.0427476	missense
82	E82M	19	21	36	18	1.49431	0.259877	0.941804	0.0645087	0.162193	0.0645087	missense
82	E82H	14	16	28	25	1.56162	0.279012	1.66784	0.312702	0.295857	0.279012	missense
82	E82N	20	27	42	16	1.65393	0.303954	0.662096	-0.0885314	0.107712	-0.0885314	missense
82	E82V	65	64	153	77	1.88471	0.360682	1.30861	0.207359	0.284021	0.207359	missense
82	E82T	30	45	83	47	2.1887	0.425623	1.13792	0.146661	0.286142	0.146661	missense
82	E82C	18	32	56	63	2.4232	0.469827	2.11493	0.415844	0.442835	0.415844	missense
82	E82L	57	79	192	179	2.68781	0.514835	2.45365	0.48036	0.497597	0.48036	missense
82	E82S	50	64	173	182	2.7558	0.525684	3.07021	0.577715	0.5517	0.525684	missense
82	E82R	52	77	360	224	5.50174	0.825937	3.1457	0.588266	0.707101	0.588266	missense
82	E82I	23	32	204	37	6.8994	0.924248	1.25574	0.189447	0.556848	0.189447	missense
83	V83N	12	11	4	22	0.310667	-0.422268	2.09014	0.410724	-0.00577183	-0.422268	missense
83	V83Y	12	13	8	9	0.559201	-0.166996	0.778936	-0.0179503	-0.0924729	-0.166996	missense
83	V83P	22	21	19	5	0.702378	-0.0679925	0.297412	-0.436094	-0.252043	-0.436094	missense
83	V83_	14	11	16	11	0.915433	0.047063	1.09051	0.128178	0.0876204	0.047063	nonsense
83	V83Q	18	16	21	9	0.935272	0.0563744	0.641477	-0.102271	-0.0229484	-0.102271	missense
83	V83W	15	22	18	21	0.959185	0.067339	1.0431	0.108873	0.0881058	0.067339	missense
83	V83L	36	45	44	25	0.98238	0.0777161	0.616375	-0.119607	-0.0209453	-0.119607	missense
83	V83T	22	24	28	25	1.01845	0.0933755	1.13413	0.145211	0.119293	0.0933755	missense
83	V83C	13	18	18	26	1.09621	0.125331	1.54967	0.280788	0.203059	0.125331	missense
83	V83A	24	29	35	26	1.16314	0.151068	0.981459	0.0824203	0.116744	0.0824203	missense
83	V83S	30	41	47	31	1.25069	0.182585	0.830865	0.0100784	0.0963317	0.0100784	missense
83	V83G	31	47	70	89	1.79216	0.338814	2.04471	0.401179	0.369996	0.338814	missense
83	V83R	36	53	88	37	1.94293	0.373894	0.767396	-0.0244324	0.174731	-0.0244324	missense
83	V83K	11	12	28	18	1.95203	0.375922	1.59382	0.292988	0.334455	0.292988	missense
83	V83D	18	11	47	21	2.04059	0.395193	1.99927	0.391419	0.393306	0.391419	missense
83	V83E	11	20	33	40	2.28858	0.445003	2.12909	0.418742	0.431873	0.418742	missense
84	R84_	31	16	13	14	0.353384	-0.366317	0.962215	0.0738201	-0.146248	-0.366317	nonsense
84	R84W	17	28	10	14	0.493616	-0.221174	0.564057	-0.158129	-0.189652	-0.221174	missense
84	R84S	48	45	37	47	0.626406	-0.117707	1.13792	0.146661	0.014477	-0.117707	missense
84	R84P	22	23	17	6	0.63214	-0.11375	0.318065	-0.406935	-0.260343	-0.406935	missense
84	R84K	16	11	15	17	0.760221	-0.0336236	1.63577	0.304269	0.135323	-0.0336236	missense
84	R84T	18	20	18	11	0.807735	-0.00729467	0.623149	-0.11486	-0.0610775	-0.11486	missense
84	R84Q	14	12	15	11	0.861584	0.0207341	1.00662	0.0934157	0.0570749	0.0207341	missense
84	R84V	42	40	54	56	1.03315	0.0995996	1.51608	0.271269	0.185434	0.0995996	missense
84	R84E	12	14	20	14	1.3048	0.200981	1.09051	0.128178	0.16458	0.128178	missense
84	R84G	41	49	69	37	1.34622	0.214554	0.828788	0.00899135	0.111773	0.00899135	missense
84	R84C	15	26	26	16	1.36305	0.219949	0.686618	-0.0727371	0.073606	-0.0727371	missense
84	R84Y	12	21	22	28	1.42907	0.24049	1.43749	0.248153	0.244321	0.24049	missense
84	R84M	17	18	32	18	1.48085	0.255947	1.09051	0.128178	0.192062	0.128178	missense
84	R84F	17	37	33	16	1.52572	0.268912	0.48786	-0.221157	0.0238774	-0.221157	missense
84	R84A	32	37	62	15	1.54204	0.273532	0.459162	-0.247486	0.013023	-0.247486	missense
84	R84L	38	65	82	30	1.71903	0.320719	0.512209	-0.200004	0.0603572	-0.200004	missense
85	H85Y	27	16	8	11	0.259629	-0.50021	0.769772	-0.0230899	-0.26165	-0.50021	missense
85	H85Q	20	22	11	9	0.461563	-0.250333	0.474135	-0.23355	-0.241941	-0.250333	missense
85	H85S	53	59	33	32	0.508574	-0.20821	0.599781	-0.13146	-0.169835	-0.20821	missense
85	H85A	45	28	28	23	0.509224	-0.207655	0.902491	0.045991	-0.0808317	-0.207655	missense
85	H85T	17	28	14	26	0.673112	-0.0864759	1.0153	0.0971435	0.00533381	-0.0864759	missense
85	H85P	30	24	25	20	0.677455	-0.083683	0.916029	0.052457	-0.015613	-0.083683	missense
85	H85E	16	17	14	8	0.712707	-0.0616523	0.545255	-0.172852	-0.117252	-0.172852	missense
85	H85W	22	24	20	28	0.737497	-0.0468032	1.26499	0.192636	0.0729163	-0.0468032	missense
85	H85D	17	27	17	13	0.807735	-0.00729467	0.545255	-0.172852	-0.0900735	-0.172852	missense
85	H85K	12	12	12	24	0.807735	-0.00729467	2.09714	0.412174	0.20244	-0.00729467	missense
85	H85C	18	28	20	12	0.892759	0.036171	0.488849	-0.220277	-0.0920529	-0.220277	missense
85	H85F	13	23	17	16	1.03852	0.10185	0.772445	-0.0215846	0.0401326	-0.0215846	missense
85	H85G	48	47	76	44	1.2693	0.189	1.02235	0.100149	0.144575	0.100149	missense
85	H85V	45	60	76	99	1.35208	0.216438	1.78772	0.342848	0.279643	0.216438	missense
85	H85L	63	51	132	36	1.67857	0.310377	0.77594	-0.0196239	0.145377	-0.0196239	missense
85	H85R	47	49	104	69	1.76692	0.332653	1.52671	0.274306	0.30348	0.274306	missense
85	H85N	12	27	30	5	1.92614	0.370124	0.233681	-0.540829	-0.0853527	-0.540829	missense
85	H85M	20	14	72	28	2.80784	0.533809	2.10832	0.414484	0.474147	0.414484	missense
86	R86Y	30	31	10	13	0.286616	-0.457264	0.477098	-0.230844	-0.344054	-0.457264	missense
86	R86Q	16	21	6	9	0.332597	-0.392646	0.495686	-0.214245	-0.303445	-0.392646	missense
86	R86_	23	37	10	9	0.370212	-0.346113	0.286976	-0.451606	-0.39886	-0.451606	nonsense
86	R86S	66	59	32	27	0.397839	-0.314856	0.508905	-0.202815	-0.258835	-0.314856	missense
86	R86H	22	26	12	6	0.456546	-0.255079	0.282725	-0.458088	-0.356584	-0.458088	missense
86	R86T	47	41	28	43	0.488006	-0.226138	1.14244	0.148381	-0.0388784	-0.226138	missense
86	R86N	25	13	15	12	0.497067	-0.218148	1.01262	0.0959931	-0.0610775	-0.218148	missense
86	R86W	23	33	14	17	0.504834	-0.211415	0.577329	-0.148029	-0.179722	-0.211415	missense
86	R86K	20	21	13	17	0.53849	-0.183386	0.892236	0.0410276	-0.0711792	-0.183386	missense
86	R86C	42	41	29	10	0.563536	-0.163642	0.28561	-0.453679	-0.30866	-0.453679	missense
86	R86A	30	34	25	8	0.677455	-0.083683	0.280417	-0.461648	-0.272665	-0.461648	missense
86	R86G	70	78	70	53	0.807735	-0.00729467	0.745412	-0.0370556	-0.0221751	-0.0370556	missense
86	R86P	43	51	45	15	0.84445	0.0120105	0.335542	-0.383706	-0.185848	-0.383706	missense
86	R86E	18	22	19	18	0.850247	0.0149817	0.900856	0.0452035	0.0300926	0.0149817	missense
86	R86L	66	92	87	62	1.06091	0.111113	0.738733	-0.0409646	0.0350743	-0.0409646	missense
86	R86M	24	22	33	25	1.09852	0.126244	1.23275	0.181423	0.153834	0.126244	missense
86	R86I	24	27	35	57	1.16314	0.151068	2.25891	0.444448	0.297758	0.151068	missense
86	R86D	21	20	44	14	1.65218	0.303495	0.778936	-0.0179503	0.142772	-0.0179503	missense
86	R86F	23	32	52	28	1.78375	0.33677	0.958327	0.0720618	0.204416	0.0720618	missense
86	R86V	46	67	127	87	2.19979	0.427817	1.41125	0.240152	0.333984	0.240152	missense
87	L87Y	17	20	1	3	0.0897483	-0.961537	0.207716	-0.591982	-0.776759	-0.961537	missense
87	L87W	31	31	5	9	0.15145	-0.734293	0.340784	-0.376972	-0.555633	-0.734293	missense
87	L87F	27	21	13	5	0.403867	-0.308325	0.297412	-0.436094	-0.372209	-0.436094	missense
87	L87G	63	70	46	31	0.59318	-0.141377	0.491498	-0.217931	-0.179654	-0.217931	missense
87	L87S	63	58	47	65	0.605801	-0.132233	1.21989	0.17687	0.0223181	-0.132233	missense
87	L87M	22	37	18	16	0.667259	-0.0902689	0.48786	-0.221157	-0.155713	-0.221157	missense
87	L87N	11	11	11	12	0.807735	-0.00729467	1.18139	0.16294	0.0778226	-0.00729467	missense
87	L87Q	11	13	11	15	0.807735	-0.00729467	1.2463	0.18617	0.0894375	-0.00729467	missense
87	L87P	21	40	23	17	0.881165	0.0304939	0.478761	-0.229334	-0.0994199	-0.229334	missense
87	L87R	61	60	71	44	0.938014	0.0576461	0.804475	-0.00393956	0.0268533	-0.00393956	missense
87	L87T	40	23	48	27	0.965341	0.0701176	1.27226	0.195125	0.132621	0.0701176	missense
87	L87D	17	18	21	9	0.987231	0.0798555	0.573953	-0.150576	-0.0353602	-0.150576	missense
87	L87H	11	16	16	3	1.14429	0.143973	0.256591	-0.500211	-0.178119	-0.500211	missense
87	L87_	22	22	35	38	1.26428	0.18728	1.84913	0.357515	0.272397	0.18728	nonsense
87	L87A	37	47	59	40	1.27537	0.191073	0.931478	0.0597204	0.125397	0.0597204	missense
87	L87C	25	24	46	59	1.46014	0.24983	2.61722	0.508389	0.379109	0.24983	missense
87	L87I	23	14	44	42	1.5145	0.265707	3.12613	0.585555	0.425631	0.265707	missense
87	L87K	17	25	34	27	1.5706	0.281501	1.1744	0.160362	0.220932	0.160362	missense
87	L87V	47	57	162	98	2.74293	0.523652	1.86139	0.360385	0.442018	0.360385	missense
87	L87E	15	18	58	32	2.97852	0.559437	1.89404	0.367938	0.463688	0.367938	missense
88	K88H	15	15	4	8	0.252417	-0.512445	0.613412	-0.1217	-0.317072	-0.512445	missense
88	K88E	18	27	8	18	0.382611	-0.331806	0.739989	-0.0402267	-0.186016	-0.331806	missense
88	K88N	12	16	6	17	0.434934	-0.27614	1.15466	0.153001	-0.0615693	-0.27614	missense
88	K88P	23	19	13	18	0.471179	-0.241378	1.03598	0.105901	-0.0677383	-0.241378	missense
88	K88A	37	41	25	13	0.552661	-0.172105	0.363503	-0.348943	-0.260524	-0.348943	missense
88	K88S	29	65	20	19	0.565414	-0.162197	0.330458	-0.390336	-0.276266	-0.390336	missense
88	K88G	69	72	58	36	0.680805	-0.0815407	0.552724	-0.166943	-0.124242	-0.166943	missense
88	K88D	16	21	14	10	0.712707	-0.0616523	0.545255	-0.172852	-0.117252	-0.172852	missense
88	K88W	35	33	32	119	0.740423	-0.0450832	3.84886	0.67588	0.315398	-0.0450832	missense
88	K88R	50	62	61	97	0.981952	0.0775268	1.69635	0.320063	0.198795	0.0775268	missense
88	K88Y	16	17	23	27	1.14033	0.142468	1.69635	0.320063	0.231265	0.142468	missense
88	K88V	36	53	64	76	1.41899	0.237417	1.55499	0.282275	0.259846	0.237417	missense
88	K88C	14	19	26	47	1.45392	0.247978	2.61722	0.508389	0.378183	0.247978	missense
88	K88M	22	20	56	18	2.00178	0.386852	0.986652	0.0847121	0.235782	0.0847121	missense
88	K88I	21	19	70	27	2.60678	0.501541	1.52671	0.274306	0.387923	0.274306	missense
88	K88T	28	24	109	24	3.06382	0.5717	1.09051	0.128178	0.349939	0.128178	missense
88	K88_	12	29	53	21	3.35521	0.611156	0.799708	-0.00652082	0.302317	-0.00652082	nonsense
88	K88F	18	31	82	54	3.52853	0.63303	1.87431	0.36339	0.49821	0.36339	missense
88	K88L	47	60	231	266	3.90405	0.676952	4.77322	0.769359	0.723156	0.676952	missense
88	K88Q	11	19	99	8	6.73112	0.913524	0.49073	-0.21861	0.347457	-0.21861	missense
89	I89D	24	24	4	2	0.161547	-0.706265	0.130861	-0.792641	-0.749453	-0.792641	missense
89	I89Y	25	19	10	32	0.341734	-0.380875	1.79934	0.345662	-0.0176068	-0.380875	missense
89	I89H	21	18	9	11	0.367152	-0.349717	0.688743	-0.0713946	-0.210556	-0.349717	missense
89	I89C	25	31	12	19	0.403867	-0.308325	0.681569	-0.0759422	-0.192133	-0.308325	missense
89	I89T	25	33	13	18	0.434934	-0.27614	0.609403	-0.124548	-0.200344	-0.27614	missense
89	I89N	15	17	8	8	0.454351	-0.257172	0.545255	-0.172852	-0.215012	-0.257172	missense
89	I89K	17	21	11	12	0.53849	-0.183386	0.644392	-0.100302	-0.141844	-0.183386	missense
89	I89F	34	27	24	11	0.576953	-0.153423	0.467362	-0.239799	-0.196611	-0.239799	missense
89	I89G	50	57	39	38	0.633517	-0.112805	0.733274	-0.0441856	-0.0784952	-0.112805	missense
89	I89S	63	67	50	18	0.643664	-0.105904	0.304701	-0.425578	-0.265741	-0.425578	missense
89	I89E	22	15	20	3	0.737497	-0.0468032	0.272628	-0.473882	-0.260343	-0.473882	missense
89	I89V	34	54	31	24	0.7385	-0.0462127	0.495686	-0.214245	-0.130229	-0.214245	missense
89	I89A	35	30	35	22	0.807735	-0.00729467	0.809088	-0.0014561	-0.00437538	-0.00729467	missense
89	I89P	29	31	30	15	0.834659	0.00694577	0.545255	-0.172852	-0.0829532	-0.172852	missense
89	I89M	21	26	24	17	0.91788	0.0482227	0.727007	-0.0479135	0.00015458	-0.0479135	missense
89	I89Q	23	18	27	4	0.942357	0.0596521	0.286976	-0.451606	-0.195977	-0.451606	missense
89	I89W	30	34	42	75	1.12041	0.134812	2.36797	0.464923	0.299868	0.134812	missense
89	I89R	64	92	97	47	1.21782	0.171018	0.562844	-0.159064	0.00597705	-0.159064	missense
89	I89L	43	60	72	57	1.34011	0.212576	1.03688	0.106276	0.159426	0.106276	missense
89	I89_	19	32	62	20	2.54436	0.491016	0.693961	-0.0681169	0.21145	-0.0681169	nonsense
90	T90D	21	21	7	24	0.293722	-0.446627	1.23922	0.183695	-0.131466	-0.446627	missense
90	T90S	45	54	17	28	0.31607	-0.41478	0.574996	-0.149787	-0.282283	-0.41478	missense
90	T90Q	20	13	8	9	0.346172	-0.375271	0.778936	-0.0179503	-0.196611	-0.375271	missense
90	T90A	31	35	15	19	0.403867	-0.308325	0.605839	-0.127095	-0.21771	-0.308325	missense
90	T90M	15	17	10	13	0.555318	-0.170022	0.848175	0.0190333	-0.0754943	-0.170022	missense
90	T90F	29	24	20	35	0.565414	-0.162197	1.57033	0.28654	0.0621718	-0.162197	missense
90	T90K	16	20	11	7	0.570166	-0.158562	0.415432	-0.290952	-0.224757	-0.290952	missense
90	T90C	23	20	16	36	0.572145	-0.157057	1.92138	0.37416	0.108552	-0.157057	missense
90	T90G	38	55	28	30	0.600623	-0.135961	0.603675	-0.128649	-0.132305	-0.135961	missense
90	T90Y	27	20	20	23	0.605801	-0.132233	1.2463	0.18617	0.0269682	-0.132233	missense
90	T90I	23	24	18	20	0.639457	-0.108752	0.916029	0.052457	-0.0281476	-0.108752	missense
90	T90W	19	28	16	9	0.686574	-0.0778757	0.376038	-0.33422	-0.206048	-0.33422	missense
90	T90E	13	19	12	16	0.750039	-0.0394794	0.926934	0.0575967	0.00905867	-0.0394794	missense
90	T90P	18	25	24	40	1.06281	0.111892	1.71965	0.325988	0.21894	0.111892	missense
90	T90L	48	64	65	81	1.08797	0.122053	1.37572	0.229078	0.175566	0.122053	missense
90	T90R	55	53	89	52	1.29814	0.19876	1.07032	0.12006	0.15941	0.12006	missense
90	T90N	11	25	22	4	1.54816	0.275252	0.209714	-0.587826	-0.156287	-0.587826	missense
90	T90_	23	31	61	36	2.08665	0.404886	1.2609	0.19123	0.298058	0.19123	nonsense
90	T90V	32	50	133	71	3.27989	0.601296	1.53954	0.27794	0.439618	0.27794	missense
91	E91T	18	27	3	11	0.170049	-0.683988	0.467362	-0.239799	-0.461894	-0.683988	missense
91	E91G	56	39	11	21	0.170049	-0.683988	0.599781	-0.13146	-0.407724	-0.683988	missense
91	E91C	20	25	7	13	0.307708	-0.426424	0.587198	-0.140668	-0.283546	-0.426424	missense
91	E91L	37	41	16	27	0.361355	-0.356629	0.727007	-0.0479135	-0.202271	-0.356629	missense
91	E91D	18	14	9	6	0.425124	-0.286048	0.508905	-0.202815	-0.244432	-0.286048	missense
91	E91A	30	26	17	19	0.469007	-0.243384	0.807785	-0.00215601	-0.12277	-0.243384	missense
91	E91V	45	48	29	23	0.526783	-0.192931	0.534127	-0.181807	-0.187369	-0.192931	missense
91	E91Y	11	11	7	5	0.53849	-0.183386	0.545255	-0.172852	-0.178119	-0.183386	missense
91	E91S	51	52	36	14	0.574734	-0.155096	0.308635	-0.420007	-0.287552	-0.420007	missense
91	E91R	41	49	29	19	0.576953	-0.153423	0.436204	-0.269762	-0.211592	-0.269762	missense
91	E91W	22	19	16	19	0.597021	-0.138574	1.09051	0.128178	-0.00519791	-0.138574	missense
91	E91H	13	11	11	1	0.692344	-0.0742415	0.181752	-0.649973	-0.362107	-0.649973	missense
91	E91_	13	23	12	12	0.750039	-0.0394794	0.590693	-0.13809	-0.0887847	-0.13809	nonsense
91	E91I	17	16	16	3	0.762861	-0.0321183	0.256591	-0.500211	-0.266165	-0.500211	missense
91	E91P	22	28	22	5	0.807735	-0.00729467	0.225623	-0.556069	-0.281682	-0.556069	missense
91	E91F	18	15	22	7	0.977784	0.0756796	0.545255	-0.172852	-0.0485863	-0.172852	missense
92	N92Q	14	11	6	13	0.376943	-0.338288	1.27226	0.195125	-0.0715817	-0.338288	missense
92	N92G	43	33	24	25	0.45894	-0.252807	0.83392	0.0116722	-0.120568	-0.252807	missense
92	N92V	51	49	31	20	0.497067	-0.218148	0.458014	-0.248573	-0.23336	-0.248573	missense
92	N92T	22	25	15	16	0.561902	-0.164903	0.713026	-0.0563467	-0.110625	-0.164903	missense
92	N92A	24	27	18	39	0.613878	-0.126481	1.55787	0.28308	0.0782993	-0.126481	missense
92	N92Y	16	19	12	9	0.617679	-0.1238	0.545255	-0.172852	-0.148326	-0.172852	missense
92	N92C	23	22	18	12	0.639457	-0.108752	0.616375	-0.119607	-0.11418	-0.119607	missense
92	N92R	43	38	36	44	0.679231	-0.0825456	1.25828	0.190326	0.05389	-0.0825456	missense
92	N92S	43	47	41	66	0.771019	-0.0274981	1.52217	0.273011	0.122757	-0.0274981	missense
92	N92L	57	58	57	67	0.807735	-0.00729467	1.25686	0.189835	0.09127	-0.00729467	missense
92	N92M	15	16	15	10	0.807735	-0.00729467	0.705624	-0.0608785	-0.0340866	-0.0608785	missense
92	N92P	15	16	15	22	0.807735	-0.00729467	1.4754	0.259457	0.126081	-0.00729467	missense
92	N92F	17	14	22	5	1.03211	0.0991607	0.436204	-0.269762	-0.0853008	-0.269762	missense
92	N92D	15	18	24	7	1.26209	0.186525	0.459162	-0.247486	-0.0304802	-0.247486	missense
92	N92W	16	23	33	26	1.61547	0.293735	1.22682	0.17933	0.236533	0.17933	missense
92	N92E	11	14	24	9	1.68278	0.311464	0.727007	-0.0479135	0.131775	-0.0479135	missense
93	S93C	17	20	0	0	0.0448741	-1.26257	0.0519291	-1.19404	-1.2283	-1.26257	missense
93	S93M	12	18	0	2	0.0621334	-1.12124	0.172186	-0.673455	-0.897346	-1.12124	missense
93	S93I	21	22	1	2	0.0734304	-1.04869	0.14224	-0.756429	-0.902558	-1.04869	missense
93	S93A	35	55	3	5	0.0897483	-0.961537	0.11684	-0.841859	-0.901698	-0.961537	missense
93	S93V	41	46	4	4	0.0961589	-0.931574	0.116012	-0.84495	-0.888262	-0.931574	missense
93	S93T	25	25	3	4	0.124267	-0.820208	0.209714	-0.587826	-0.704017	-0.820208	missense
93	S93L	57	60	9	9	0.139265	-0.770723	0.178772	-0.657152	-0.713937	-0.770723	missense
93	S93N	13	28	2	4	0.173086	-0.676301	0.188019	-0.63525	-0.655776	-0.676301	missense
93	S93Y	17	12	3	1	0.179497	-0.660507	0.167771	-0.684736	-0.672621	-0.684736	missense
93	S93F	18	21	4	2	0.212562	-0.587078	0.148706	-0.737124	-0.662101	-0.737124	missense
93	S93D	17	24	6	5	0.314119	-0.417469	0.261722	-0.491611	-0.45454	-0.491611	missense
93	S93R	50	64	20	10	0.332597	-0.392646	0.184548	-0.643343	-0.517994	-0.643343	missense
93	S93W	20	27	11	6	0.461563	-0.250333	0.272628	-0.473882	-0.362107	-0.473882	missense
93	S93P	14	32	8	33	0.484641	-0.229143	1.12356	0.141143	-0.0440003	-0.229143	missense
93	S93K	15	15	9	4	0.504834	-0.211415	0.340784	-0.376972	-0.294193	-0.376972	missense
93	S93G	39	56	26	29	0.545221	-0.177991	0.573953	-0.150576	-0.164283	-0.177991	missense
93	S93E	21	15	14	13	0.550728	-0.173626	0.954196	0.0701858	-0.0517201	-0.173626	missense
93	S93_	15	16	13	46	0.706768	-0.0652866	3.01494	0.569827	0.25227	-0.0652866	nonsense
93	S93Q	12	14	19	3	1.24267	0.179792	0.290803	-0.445854	-0.133031	-0.445854	missense
94	F94H	18	16	6	4	0.297586	-0.44095	0.320738	-0.403301	-0.422126	-0.44095	missense
94	F94K	36	24	14	12	0.32746	-0.399405	0.567065	-0.155819	-0.277612	-0.399405	missense
94	F94N	18	18	7	5	0.340099	-0.382958	0.344372	-0.372425	-0.377691	-0.382958	missense
94	F94R	76	82	34	34	0.367152	-0.349717	0.459854	-0.246832	-0.298275	-0.349717	missense
94	F94D	22	26	12	19	0.456546	-0.255079	0.807785	-0.00215601	-0.128618	-0.255079	missense
94	F94I	22	31	15	18	0.561902	-0.164903	0.64749	-0.0982186	-0.131561	-0.164903	missense
94	F94L	65	76	61	99	0.758781	-0.0344469	1.41625	0.241687	0.10362	-0.0344469	missense
94	F94Y	21	26	21	17	0.807735	-0.00729467	0.727007	-0.0479135	-0.0276041	-0.0479135	missense
94	F94E	21	29	25	20	0.954596	0.065256	0.763357	-0.0267242	0.0192659	-0.0267242	missense
94	F94V	72	64	100	109	1.11755	0.133704	1.84548	0.356657	0.24518	0.133704	missense
94	F94S	84	80	122	129	1.16884	0.153192	1.7502	0.333636	0.243414	0.153192	missense
94	F94_	27	27	41	36	1.2116	0.168797	1.44103	0.249221	0.209009	0.168797	nonsense
94	F94Q	23	24	36	5	1.24526	0.180696	0.261722	-0.491611	-0.155458	-0.491611	missense
94	F94M	28	35	48	85	1.36479	0.220503	2.60511	0.506374	0.363439	0.220503	missense
94	F94P	29	46	59	19	1.61547	0.293735	0.464047	-0.24289	0.0254226	-0.24289	missense
94	F94G	73	81	165	153	1.81195	0.343582	2.04803	0.401885	0.372733	0.343582	missense
94	F94W	20	40	52	25	2.03857	0.394762	0.691543	-0.0696327	0.162565	-0.0696327	missense
94	F94T	40	42	123	48	2.4429	0.473343	1.24267	0.184905	0.329124	0.184905	missense
94	F94A	43	43	164	102	3.029	0.566737	2.55279	0.497562	0.532149	0.497562	missense
94	F94C	27	33	112	84	3.25979	0.598626	2.72628	0.526118	0.562372	0.526118	missense
95	E95A	30	26	18	33	0.495063	-0.219903	1.37324	0.228293	0.00419508	-0.219903	missense
95	E95_	16	23	10	9	0.522652	-0.196351	0.454379	-0.252033	-0.224192	-0.252033	nonsense
95	E95R	54	68	38	40	0.572757	-0.156593	0.647984	-0.0978875	-0.12724	-0.156593	missense
95	E95G	54	42	41	25	0.616816	-0.124408	0.659378	-0.0903173	-0.107363	-0.124408	missense
95	E95C	13	21	10	8	0.634649	-0.11203	0.446118	-0.260002	-0.186016	-0.260002	missense
95	E95L	48	70	40	53	0.67586	-0.0847069	0.829402	0.00931317	-0.0376969	-0.0847069	missense
95	E95P	26	26	24	19	0.747902	-0.0407184	0.807785	-0.00215601	-0.0214372	-0.0407184	missense
95	E95I	11	13	11	14	0.807735	-0.00729467	1.1684	0.158141	0.0754232	-0.00729467	missense
95	E95Q	21	19	22	6	0.84445	0.0120105	0.381679	-0.327754	-0.157872	-0.327754	missense
95	E95W	23	24	25	31	0.875046	0.0274674	1.39585	0.235388	0.131428	0.0274674	missense
95	E95M	16	23	18	16	0.902762	0.04101	0.772445	-0.0215846	0.00971273	-0.0215846	missense
95	E95S	47	44	54	26	0.925529	0.0518268	0.654306	-0.093671	-0.0209221	-0.093671	missense
95	E95F	18	19	25	8	1.10532	0.128925	0.49073	-0.21861	-0.0448423	-0.21861	missense
95	E95D	19	19	27	14	1.13083	0.138833	0.817883	0.00323902	0.0710362	0.00323902	missense
95	E95T	17	24	35	57	1.61547	0.293735	2.52998	0.493666	0.393701	0.293735	missense
95	E95V	45	62	138	104	2.44076	0.472962	1.81752	0.350027	0.411494	0.350027	missense
96	Q96C	27	32	1	3	0.0576953	-1.15342	0.132183	-0.788276	-0.970849	-1.15342	missense
96	Q96W	36	31	3	10	0.0873227	-0.973436	0.374863	-0.33558	-0.654508	-0.973436	missense
96	Q96F	33	36	3	5	0.0950276	-0.936714	0.17684	-0.661873	-0.799293	-0.936714	missense
96	Q96L	73	67	13	20	0.152815	-0.730398	0.336775	-0.382112	-0.556255	-0.730398	missense
96	Q96A	38	41	9	5	0.207111	-0.598359	0.155787	-0.71692	-0.65764	-0.71692	missense
96	Q96D	18	31	4	15	0.212562	-0.587078	0.545255	-0.172852	-0.379965	-0.587078	missense
96	Q96M	23	26	6	6	0.235589	-0.542408	0.282725	-0.458088	-0.500248	-0.542408	missense
96	Q96T	26	33	8	6	0.269245	-0.484416	0.224517	-0.558203	-0.52131	-0.558203	missense
96	Q96E	15	24	5	4	0.3029	-0.433263	0.218102	-0.570792	-0.502028	-0.570792	missense
96	Q96V	47	51	17	13	0.3029	-0.433263	0.293599	-0.441698	-0.43748	-0.441698	missense
96	Q96P	26	27	15	22	0.478658	-0.234538	0.895776	0.0427476	-0.0958954	-0.234538	missense
96	Q96H	14	13	8	3	0.484641	-0.229143	0.311574	-0.41589	-0.322517	-0.41589	missense
96	Q96I	12	21	7	4	0.497067	-0.218148	0.247843	-0.515275	-0.366711	-0.515275	missense
96	Q96G	66	73	44	21	0.542508	-0.180157	0.324206	-0.398631	-0.289394	-0.398631	missense
96	Q96N	15	17	11	15	0.605801	-0.132233	0.969342	0.0770252	-0.0276041	-0.132233	missense
96	Q96S	55	66	49	47	0.721192	-0.0565127	0.781261	-0.0166558	-0.0365842	-0.0565127	missense
96	Q96_	15	24	16	13	0.858218	0.0190343	0.610686	-0.123634	-0.0523	-0.123634	nonsense
96	Q96R	56	69	64	41	0.921101	0.0497438	0.654306	-0.093671	-0.0219636	-0.093671	missense
96	Q96K	11	18	13	46	0.942357	0.0596521	2.69758	0.521522	0.290587	0.0596521	missense
97	I97G	45	57	2	14	0.0526783	-1.19293	0.282029	-0.459159	-0.826045	-1.19293	missense
97	I97W	21	35	2	2	0.110146	-0.872596	0.0908759	-0.951003	-0.9118	-0.951003	missense
97	I97Y	24	18	4	0	0.161547	-0.706265	0.0573953	-1.15058	-0.92842	-1.15058	missense
97	I97V	38	40	7	6	0.165689	-0.695269	0.186185	-0.639508	-0.667389	-0.695269	missense
97	I97A	25	30	5	0	0.1864	-0.644117	0.0351778	-1.36318	-1.00365	-1.36318	missense
97	I97R	46	60	10	5	0.189044	-0.638	0.107263	-0.879001	-0.7585	-0.879001	missense
97	I97K	12	12	3	2	0.248534	-0.519178	0.251656	-0.508644	-0.513911	-0.519178	missense
97	I97D	15	15	4	2	0.252417	-0.512445	0.204471	-0.598821	-0.555633	-0.598821	missense
97	I97P	18	14	5	5	0.255074	-0.507897	0.436204	-0.269762	-0.38883	-0.507897	missense
97	I97S	38	46	14	5	0.310667	-0.422268	0.139214	-0.765769	-0.594018	-0.765769	missense
97	I97C	15	23	7	4	0.403867	-0.308325	0.22719	-0.553063	-0.430694	-0.553063	missense
97	I97T	20	23	10	7	0.423099	-0.288121	0.363503	-0.348943	-0.318532	-0.348943	missense
97	I97F	18	23	9	5	0.425124	-0.286048	0.272628	-0.473882	-0.379965	-0.473882	missense
97	I97_	13	27	18	10	1.09621	0.125331	0.428415	-0.277588	-0.0761283	-0.277588	nonsense
97	I97M	11	11	18	6	1.27891	0.192278	0.636131	-0.105905	0.0431861	-0.105905	missense
97	I97L	36	38	213	110	4.67176	0.754917	3.10376	0.582436	0.668677	0.582436	missense
98	T98I	16	29	1	26	0.0950276	-0.936714	0.981459	0.0824203	-0.427147	-0.936714	missense
98	T98R	58	62	9	20	0.136904	-0.778147	0.363503	-0.348943	-0.563545	-0.778147	missense
98	T98W	23	20	4	6	0.168278	-0.688536	0.363503	-0.348943	-0.51874	-0.688536	missense
98	T98V	36	37	9	14	0.218307	-0.575496	0.430465	-0.275515	-0.425505	-0.575496	missense
98	T98D	17	23	4	0	0.224371	-0.563597	0.0454379	-1.25203	-0.907815	-1.25203	missense
98	T98E	16	18	4	7	0.237569	-0.538774	0.459162	-0.247486	-0.39313	-0.538774	missense
98	T98H	11	12	3	8	0.269245	-0.484416	0.754969	-0.0315231	-0.25797	-0.484416	missense
98	T98M	17	21	7	21	0.358993	-0.359477	1.09051	0.128178	-0.11565	-0.359477	missense
98	T98Q	14	22	6	4	0.376943	-0.338288	0.237067	-0.53458	-0.436434	-0.53458	missense
98	T98G	54	50	26	34	0.396524	-0.316294	0.748389	-0.0353244	-0.175809	-0.316294	missense
98	T98C	19	25	12	5	0.525028	-0.194381	0.251656	-0.508644	-0.351513	-0.508644	missense
98	T98A	25	38	17	5	0.559201	-0.166996	0.167771	-0.684736	-0.425866	-0.684736	missense
98	T98F	21	26	18	13	0.697589	-0.0709637	0.56545	-0.157058	-0.114011	-0.157058	missense
98	T98L	52	58	47	44	0.731533	-0.0503293	0.831745	0.0105383	-0.0198955	-0.0503293	missense
98	T98S	41	44	42	68	0.826966	0.0029245	1.67212	0.313814	0.158369	0.0029245	missense
98	T98K	21	20	22	18	0.84445	0.0120105	0.986652	0.0847121	0.0483613	0.0120105	missense
98	T98N	14	18	16	11	0.915433	0.047063	0.688743	-0.0713946	-0.0121658	-0.0713946	missense
98	T98_	17	24	28	18	1.30135	0.199831	0.828788	0.00899135	0.104411	0.00899135	nonsense
98	T98P	15	25	28	14	1.46402	0.250983	0.629141	-0.110704	0.0701395	-0.110704	missense
99	F99_	23	17	0	1	0.0336556	-1.38751	0.121168	-0.826065	-1.10679	-1.38751	nonsense
99	F99D	21	19	0	1	0.0367152	-1.34972	0.109051	-0.871822	-1.11077	-1.34972	missense
99	F99A	36	42	1	8	0.0436613	-1.27447	0.228246	-0.551048	-0.912757	-1.27447	missense
99	F99E	17	19	0	2	0.0448741	-1.26257	0.163577	-0.695731	-0.979149	-1.26257	missense
99	F99G	67	72	3	3	0.0475138	-1.23774	0.059754	-1.13309	-1.18541	-1.23774	missense
99	F99W	21	24	1	1	0.0734304	-1.04869	0.0872408	-0.968732	-1.00871	-1.04869	missense
99	F99R	66	58	8	6	0.108502	-0.879127	0.129383	-0.797576	-0.838352	-0.879127	missense
99	F99N	18	19	3	4	0.170049	-0.683988	0.272628	-0.473882	-0.578935	-0.683988	missense
99	F99Q	16	17	4	0	0.237569	-0.538774	0.0605839	-1.12709	-0.832934	-1.12709	missense
99	F99M	16	20	4	6	0.237569	-0.538774	0.363503	-0.348943	-0.443859	-0.538774	missense
99	F99Y	11	15	3	1	0.269245	-0.484416	0.136314	-0.774912	-0.629664	-0.774912	missense
99	F99K	14	21	5	2	0.323094	-0.405235	0.148706	-0.737124	-0.571179	-0.737124	missense
99	F99C	16	28	8	6	0.427624	-0.283501	0.263227	-0.489122	-0.386312	-0.489122	missense
99	F99S	47	55	27	21	0.471179	-0.241378	0.428415	-0.277588	-0.259483	-0.277588	missense
99	F99T	27	31	18	37	0.548106	-0.175699	1.29498	0.202811	0.0135561	-0.175699	missense
99	F99P	26	24	18	24	0.568406	-0.159905	1.09051	0.128178	-0.0158635	-0.159905	missense
99	F99V	60	40	58	29	0.781252	-0.0217725	0.797934	-0.00748484	-0.0146287	-0.0217725	missense
99	F99I	17	18	27	13	1.25648	0.184591	0.803534	-0.00444781	0.0900715	-0.00444781	missense
99	F99L	45	44	91	876	1.61547	0.293735	21.2528	1.41796	0.85585	0.293735	missense
100	M100H	18	20	0	0	0.0425123	-1.28605	0.0519291	-1.19404	-1.24004	-1.28605	missense
100	M100F	14	15	0	1	0.053849	-1.18339	0.136314	-0.774912	-0.979149	-1.18339	missense
100	M100C	19	33	1	3	0.0807735	-1.00729	0.128295	-0.801241	-0.904268	-1.00729	missense
100	M100_	29	28	2	1	0.0807735	-1.00729	0.0752076	-1.03319	-1.02024	-1.03319	nonsense
100	M100P	24	15	2	1	0.0969282	-0.928113	0.136314	-0.774912	-0.851513	-0.928113	missense
100	M100W	30	32	6	8	0.182392	-0.653558	0.297412	-0.436094	-0.544826	-0.653558	missense
100	M100L	41	50	11	2	0.230781	-0.551363	0.0641477	-1.10227	-0.826817	-1.10227	missense
100	M100Y	14	21	4	0	0.269245	-0.484416	0.0495686	-1.21424	-0.84933	-1.21424	missense
100	M100Q	18	14	7	2	0.340099	-0.382958	0.218102	-0.570792	-0.476875	-0.570792	missense
100	M100V	44	52	18	23	0.341044	-0.381754	0.493816	-0.215887	-0.29882	-0.381754	missense
100	M100I	21	20	9	19	0.367152	-0.349717	1.03858	0.106988	-0.121364	-0.349717	missense
100	M100R	55	62	55	32	0.807735	-0.00729467	0.57122	-0.152649	-0.0799718	-0.152649	missense
100	M100T	20	36	20	7	0.807735	-0.00729467	0.235786	-0.536934	-0.272114	-0.536934	missense
100	M100K	16	23	19	19	0.950276	0.0632864	0.908759	0.0489965	0.0561415	0.0489965	missense
100	M100A	14	23	20	9	1.13083	0.138833	0.454379	-0.252033	-0.0566001	-0.252033	missense
100	M100G	39	55	81	52	1.65586	0.304459	1.03209	0.104266	0.204362	0.104266	missense
100	M100S	42	57	98	104	1.85967	0.354872	1.9742	0.385939	0.370406	0.354872	missense
100	M100E	20	25	58	48	2.26935	0.441338	2.05519	0.4034	0.422369	0.4034	missense
100	M100N	15	17	50	88	2.57465	0.496156	5.39197	0.822295	0.659225	0.496156	missense
100	M100D	19	18	72	74	2.94823	0.554998	4.30465	0.724485	0.639742	0.554998	missense
101	Q101V	59	46	0	0	0.0134622	-1.78545	0.0232023	-1.54392	-1.66468	-1.78545	missense
101	Q101G	57	76	0	0	0.0139265	-1.77072	0.0141625	-1.75831	-1.76452	-1.77072	missense
101	Q101A	46	48	0	0	0.0171858	-1.67939	0.0222553	-1.56202	-1.62071	-1.67939	missense
101	Q101L	70	83	1	1	0.0227531	-1.55752	0.0259645	-1.49507	-1.5263	-1.55752	missense
101	Q101C	30	31	0	0	0.026056	-1.49866	0.0340784	-1.37697	-1.43781	-1.49866	missense
101	Q101W	30	45	0	1	0.026056	-1.49866	0.0474135	-1.23355	-1.3661	-1.49866	missense
101	Q101R	81	81	2	4	0.0295513	-1.44399	0.0664945	-1.08667	-1.26533	-1.44399	missense
101	Q101K	26	31	0	2	0.0299161	-1.43866	0.102235	-0.899851	-1.16925	-1.43866	missense
101	Q101M	24	35	0	0	0.0323094	-1.40523	0.030292	-1.42812	-1.41668	-1.42812	missense
101	Q101N	20	15	0	0	0.0384636	-1.32951	0.0681569	-1.07594	-1.20273	-1.32951	missense
101	Q101F	18	19	0	1	0.0425123	-1.28605	0.109051	-0.871822	-1.07894	-1.28605	missense
101	Q101D	17	16	0	0	0.0448741	-1.26257	0.0641477	-1.10227	-1.18242	-1.26257	missense
101	Q101_	29	30	1	1	0.053849	-1.18339	0.0703555	-1.06215	-1.12277	-1.18339	nonsense
101	Q101T	39	55	2	0	0.0605801	-1.13223	0.0194734	-1.62001	-1.37612	-1.62001	missense
101	Q101S	71	70	5	0	0.0673112	-1.08648	0.0153593	-1.72308	-1.40478	-1.72308	missense
101	Q101P	35	47	2	1	0.0673112	-1.08648	0.0454379	-1.25203	-1.16925	-1.25203	missense
101	Q101Y	22	25	1	1	0.0702378	-1.06799	0.0838854	-0.985766	-1.02688	-1.06799	missense
101	Q101H	21	20	1	0	0.0734304	-1.04869	0.0519291	-1.19404	-1.12136	-1.19404	missense
101	Q101E	19	22	1	0	0.0807735	-1.00729	0.0474135	-1.23355	-1.12042	-1.23355	missense
101	Q101I	29	19	2	2	0.0807735	-1.00729	0.163577	-0.695731	-0.851513	-1.00729	missense
102	A102R	82	104	0	0	0.00973174	-1.92637	0.0103858	-1.89301	-1.90969	-1.92637	missense
102	A102P	46	43	0	0	0.0171858	-1.67939	0.0247843	-1.51527	-1.59733	-1.67939	missense
102	A102Q	38	24	0	1	0.0207111	-1.59836	0.0872408	-0.968732	-1.28355	-1.59836	missense
102	A102W	35	39	0	0	0.0224371	-1.5636	0.0272628	-1.47388	-1.51874	-1.5636	missense
102	A102G	71	91	1	0	0.0224371	-1.5636	0.0118534	-1.83561	-1.6996	-1.83561	missense
102	A102C	31	29	0	0	0.0252417	-1.51244	0.0363503	-1.34894	-1.43069	-1.51244	missense
102	A102E	28	29	0	0	0.0278529	-1.46969	0.0363503	-1.34894	-1.40932	-1.46969	missense
102	A102F	28	20	0	0	0.0278529	-1.46969	0.0519291	-1.19404	-1.33187	-1.46969	missense
102	A102D	25	37	0	2	0.0310667	-1.42227	0.0860929	-0.974485	-1.19838	-1.42227	missense
102	A102L	74	79	2	0	0.0323094	-1.40523	0.0136314	-1.77491	-1.59007	-1.77491	missense
102	A102S	68	79	2	2	0.0351189	-1.36902	0.0408941	-1.29779	-1.33341	-1.36902	missense
102	A102N	21	27	0	0	0.0367152	-1.34972	0.0389468	-1.31898	-1.33435	-1.34972	missense
102	A102K	19	14	0	0	0.0403867	-1.30832	0.0727007	-1.04791	-1.17812	-1.30832	missense
102	A102T	36	43	1	0	0.0436613	-1.27447	0.0247843	-1.51527	-1.39487	-1.51527	missense
102	A102_	17	11	0	1	0.0448741	-1.26257	0.181752	-0.649973	-0.95627	-1.26257	nonsense
102	A102H	27	26	1	0	0.0576953	-1.15342	0.0403893	-1.30319	-1.2283	-1.30319	missense
102	A102I	13	23	0	0	0.0576953	-1.15342	0.0454379	-1.25203	-1.20273	-1.25203	missense
102	A102M	21	22	1	0	0.0734304	-1.04869	0.0474135	-1.23355	-1.14112	-1.23355	missense
102	A102V	67	68	6	6	0.0831492	-0.994706	0.110631	-0.865573	-0.930139	-0.994706	missense
102	A102Y	17	16	1	0	0.0897483	-0.961537	0.0641477	-1.10227	-1.0319	-1.10227	missense
103	L103P	19	21	0	2	0.0403867	-1.30832	0.148706	-0.737124	-1.02272	-1.30832	missense
103	L103G	72	65	3	6	0.0442594	-1.26856	0.11566	-0.846268	-1.05741	-1.26856	missense
103	L103T	12	23	0	4	0.0621334	-1.12124	0.22719	-0.553063	-0.837151	-1.12124	missense
103	L103A	37	54	2	0	0.0637685	-1.10996	0.0198275	-1.61218	-1.36107	-1.61218	missense
103	L103R	60	82	4	9	0.0662078	-1.09365	0.131387	-0.7909	-0.942277	-1.09365	missense
103	L103Q	22	17	1	0	0.0702378	-1.06799	0.0605839	-1.12709	-1.09754	-1.12709	missense
103	L103E	17	31	1	4	0.0897483	-0.961537	0.170392	-0.678002	-0.81977	-0.961537	missense
103	L103Y	21	18	2	2	0.110146	-0.872596	0.172186	-0.673455	-0.773025	-0.872596	missense
103	L103H	13	12	1	0	0.115391	-0.852393	0.0838854	-0.985766	-0.919079	-0.985766	missense
103	L103_	17	16	2	1	0.134622	-0.785446	0.128295	-0.801241	-0.793344	-0.801241	nonsense
103	L103N	16	17	2	1	0.142541	-0.760622	0.121168	-0.826065	-0.793344	-0.826065	missense
103	L103S	31	72	8	9	0.227175	-0.558202	0.149385	-0.735145	-0.646674	-0.735145	missense
103	L103I	15	15	4	5	0.252417	-0.512445	0.408941	-0.297791	-0.405118	-0.512445	missense
103	L103C	19	27	6	0	0.282707	-0.463227	0.0389468	-1.31898	-0.891103	-1.31898	missense
103	L103W	32	33	14	7	0.367152	-0.349717	0.256591	-0.500211	-0.424964	-0.500211	missense
103	L103V	46	59	22	34	0.395274	-0.317665	0.636131	-0.105905	-0.211785	-0.317665	missense
103	L103D	16	25	8	0	0.427624	-0.283501	0.0419427	-1.2868	-0.785148	-1.2868	missense
103	L103F	18	22	26	7	1.14783	0.145315	0.379308	-0.33046	-0.0925723	-0.33046	missense
103	L103M	18	25	28	12	1.23286	0.17635	0.545255	-0.172852	0.00174875	-0.172852	missense
104	Q104W	28	21	0	1	0.0278529	-1.46969	0.0991373	-0.913215	-1.19145	-1.46969	missense
104	Q104M	23	18	2	1	0.100967	-0.910385	0.114791	-0.849546	-0.879965	-0.910385	missense
104	Q104R	61	62	7	6	0.104224	-0.896596	0.121168	-0.826065	-0.861331	-0.896596	missense
104	Q104E	18	23	2	2	0.127537	-0.808927	0.136314	-0.774912	-0.79192	-0.808927	missense
104	Q104_	22	27	3	1	0.140476	-0.766963	0.0778936	-1.01795	-0.892456	-1.01795	nonsense
104	Q104L	49	48	10	6	0.177702	-0.664872	0.155787	-0.71692	-0.690896	-0.71692	missense
104	Q104C	19	27	5	33	0.24232	-0.530173	1.32419	0.212499	-0.158837	-0.530173	missense
104	Q104P	29	33	8	5	0.24232	-0.530173	0.192443	-0.62515	-0.577662	-0.62515	missense
104	Q104A	41	36	15	10	0.307708	-0.426424	0.324206	-0.398631	-0.412528	-0.426424	missense
104	Q104T	27	33	11	6	0.346172	-0.375271	0.224517	-0.558203	-0.466737	-0.558203	missense
104	Q104S	50	51	22	7	0.364272	-0.353137	0.167771	-0.684736	-0.518936	-0.684736	missense
104	Q104G	41	39	19	31	0.384636	-0.329514	0.872408	0.0312677	-0.149123	-0.329514	missense
104	Q104I	13	16	6	2	0.403867	-0.308325	0.192443	-0.62515	-0.466737	-0.62515	missense
104	Q104V	32	45	27	5	0.685351	-0.0786506	0.14224	-0.756429	-0.41754	-0.756429	missense
104	Q104N	19	17	17	7	0.726961	-0.0530522	0.484671	-0.224005	-0.138528	-0.224005	missense
104	Q104D	12	13	11	23	0.745601	-0.0420568	1.86945	0.362261	0.160102	-0.0420568	missense
104	Q104F	11	30	18	12	1.27891	0.192278	0.457311	-0.249241	-0.0284814	-0.249241	missense
104	Q104H	17	21	29	18	1.34622	0.214554	0.941804	0.0645087	0.139531	0.0645087	missense
104	Q104Y	14	11	55	12	3.01554	0.564802	1.18139	0.16294	0.363871	0.16294	missense
105	L105T	24	38	0	0	0.0323094	-1.40523	0.0279618	-1.46289	-1.43406	-1.46289	missense
105	L105V	44	38	1	0	0.0358993	-1.35948	0.0279618	-1.46289	-1.41118	-1.46289	missense
105	L105G	21	19	0	0	0.0367152	-1.34972	0.0545255	-1.17285	-1.26128	-1.34972	missense
105	L105F	20	21	0	0	0.0384636	-1.32951	0.0495686	-1.21424	-1.27188	-1.32951	missense
105	L105Q	20	20	0	1	0.0384636	-1.32951	0.103858	-0.893012	-1.11126	-1.32951	missense
105	L105Y	18	26	0	1	0.0425123	-1.28605	0.0807785	-1.00216	-1.1441	-1.28605	missense
105	L105W	18	24	0	0	0.0425123	-1.28605	0.0436204	-1.26976	-1.27791	-1.28605	missense
105	L105K	15	19	0	1	0.0504834	-1.21141	0.109051	-0.871822	-1.04162	-1.21141	missense
105	L105D	24	16	1	0	0.0646188	-1.1042	0.0641477	-1.10227	-1.10324	-1.1042	missense
105	L105A	11	11	0	1	0.0673112	-1.08648	0.181752	-0.649973	-0.868225	-1.08648	missense
105	L105C	18	19	1	0	0.0850247	-0.985018	0.0545255	-1.17285	-1.07894	-1.17285	missense
105	L105N	27	17	2	1	0.086543	-0.977331	0.121168	-0.826065	-0.901698	-0.977331	missense
105	L105S	49	56	5	4	0.0969282	-0.928113	0.0956588	-0.928727	-0.92842	-0.928727	missense
105	L105R	53	54	6	4	0.104706	-0.89459	0.0991373	-0.913215	-0.903903	-0.913215	missense
105	L105M	22	17	2	0	0.105357	-0.891901	0.0605839	-1.12709	-1.0095	-1.12709	missense
105	L105E	14	20	1	0	0.107698	-0.882356	0.0519291	-1.19404	-1.0382	-1.19404	missense
105	L105_	13	24	1	2	0.115391	-0.852393	0.130861	-0.792641	-0.822517	-0.852393	nonsense
105	L105P	30	46	4	3	0.13028	-0.799686	0.0928094	-0.94186	-0.870773	-0.94186	missense
105	L105I	14	25	2	1	0.161547	-0.706265	0.0838854	-0.985766	-0.846015	-0.985766	missense
105	L105H	15	23	8	3	0.454351	-0.257172	0.181752	-0.649973	-0.453573	-0.649973	missense
106	L106Y	25	19	0	2	0.0310667	-1.42227	0.163577	-0.695731	-1.059	-1.42227	missense
106	L106N	20	17	0	0	0.0384636	-1.32951	0.0605839	-1.12709	-1.2283	-1.32951	missense
106	L106D	20	32	0	0	0.0384636	-1.32951	0.0330458	-1.39034	-1.35993	-1.39034	missense
106	L106I	16	18	0	1	0.0475138	-1.23774	0.114791	-0.849546	-1.04364	-1.23774	missense
106	L106H	12	16	0	0	0.0621334	-1.12124	0.0641477	-1.10227	-1.11175	-1.12124	missense
106	L106K	18	17	1	3	0.0850247	-0.985018	0.242336	-0.525035	-0.755027	-0.985018	missense
106	L106C	15	30	1	0	0.100967	-0.910385	0.0351778	-1.36318	-1.13678	-1.36318	missense
106	L106F	21	20	3	0	0.146861	-0.747657	0.0519291	-1.19404	-0.970849	-1.19404	missense
106	L106P	30	32	5	15	0.156336	-0.720505	0.528732	-0.186216	-0.453361	-0.720505	missense
106	L106T	20	37	4	5	0.192318	-0.630544	0.172186	-0.673455	-0.651999	-0.673455	missense
106	L106S	41	50	9	16	0.192318	-0.630544	0.363503	-0.348943	-0.489744	-0.630544	missense
106	L106R	24	40	7	3	0.258475	-0.502145	0.106391	-0.882546	-0.692345	-0.882546	missense
106	L106_	24	30	13	11	0.452331	-0.259107	0.422133	-0.284003	-0.271555	-0.284003	nonsense
106	L106Q	18	20	10	6	0.467636	-0.244656	0.363503	-0.348943	-0.2968	-0.348943	missense
106	L106G	35	50	26	33	0.605801	-0.132233	0.727007	-0.0479135	-0.0900735	-0.132233	missense
106	L106E	16	22	17	12	0.855248	0.0175289	0.616375	-0.119607	-0.0510389	-0.119607	missense
106	L106W	16	21	19	5	0.950276	0.0632864	0.297412	-0.436094	-0.186404	-0.436094	missense
106	L106M	13	17	23	17	1.38469	0.226789	1.09051	0.128178	0.177483	0.128178	missense
106	L106V	40	56	70	27	1.39876	0.23118	0.535689	-0.180539	0.0253204	-0.180539	missense
106	L106A	37	29	68	82	1.46668	0.251771	3.01708	0.570135	0.410953	0.251771	missense
107	L107R	53	85	0	0	0.014958	-1.73969	0.0126804	-1.80632	-1.773	-1.80632	missense
107	L107S	40	53	0	2	0.0197008	-1.62008	0.0605839	-1.12709	-1.37359	-1.62008	missense
107	L107T	37	33	0	0	0.0212562	-1.58708	0.0320738	-1.4033	-1.49519	-1.58708	missense
107	L107G	61	58	1	0	0.026056	-1.49866	0.0184832	-1.64267	-1.57067	-1.64267	missense
107	L107E	24	23	0	0	0.0323094	-1.40523	0.0454379	-1.25203	-1.32863	-1.40523	missense
107	L107F	24	22	0	0	0.0323094	-1.40523	0.0474135	-1.23355	-1.31939	-1.40523	missense
107	L107C	22	28	0	0	0.0351189	-1.36902	0.0376038	-1.33422	-1.35162	-1.36902	missense
107	L107V	41	55	1	2	0.0384636	-1.32951	0.0584202	-1.14289	-1.2362	-1.32951	missense
107	L107D	18	24	0	0	0.0425123	-1.28605	0.0436204	-1.26976	-1.27791	-1.28605	missense
107	L107Q	17	25	0	0	0.0448741	-1.26257	0.0419427	-1.2868	-1.27468	-1.2868	missense
107	L107K	14	21	0	0	0.053849	-1.18339	0.0495686	-1.21424	-1.19882	-1.21424	missense
107	L107I	13	17	0	0	0.0576953	-1.15342	0.0605839	-1.12709	-1.14026	-1.15342	missense
107	L107_	13	17	0	0	0.0576953	-1.15342	0.0605839	-1.12709	-1.14026	-1.15342	nonsense
107	L107N	12	19	0	0	0.0621334	-1.12124	0.0545255	-1.17285	-1.14705	-1.17285	missense
107	L107M	25	32	1	0	0.0621334	-1.12124	0.0330458	-1.39034	-1.25579	-1.39034	missense
107	L107W	12	30	0	0	0.0621334	-1.12124	0.0351778	-1.36318	-1.24221	-1.36318	missense
107	L107P	29	23	2	2	0.0807735	-1.00729	0.136314	-0.774912	-0.891103	-1.00729	missense
107	L107Y	21	22	2	1	0.110146	-0.872596	0.094827	-0.93252	-0.902558	-0.93252	missense
107	L107A	41	29	5	4	0.115391	-0.852393	0.181752	-0.649973	-0.751183	-0.852393	missense
108	E108D	29	18	0	1	0.0269245	-1.48442	0.114791	-0.849546	-1.16698	-1.48442	missense
108	E108A	22	36	0	1	0.0351189	-1.36902	0.0589465	-1.13899	-1.25401	-1.36902	missense
108	E108S	56	53	2	1	0.0425123	-1.28605	0.0403893	-1.30319	-1.29462	-1.30319	missense
108	E108F	17	23	0	0	0.0448741	-1.26257	0.0454379	-1.25203	-1.2573	-1.26257	missense
108	E108_	16	21	0	0	0.0475138	-1.23774	0.0495686	-1.21424	-1.22599	-1.23774	nonsense
108	E108P	15	20	0	0	0.0504834	-1.21141	0.0519291	-1.19404	-1.20273	-1.21141	missense
108	E108H	15	14	0	0	0.0504834	-1.21141	0.0727007	-1.04791	-1.12966	-1.21141	missense
108	E108C	15	24	0	2	0.0504834	-1.21141	0.130861	-0.792641	-1.00203	-1.21141	missense
108	E108V	41	35	2	1	0.0576953	-1.15342	0.0605839	-1.12709	-1.14026	-1.15342	missense
108	E108W	24	16	1	0	0.0646188	-1.1042	0.0641477	-1.10227	-1.10324	-1.1042	missense
108	E108L	42	50	3	0	0.0751381	-1.0387	0.0213826	-1.57939	-1.30905	-1.57939	missense
108	E108G	31	62	2	2	0.0757251	-1.03532	0.0519291	-1.19404	-1.11468	-1.19404	missense
108	E108R	39	49	3	1	0.0807735	-1.00729	0.0436204	-1.26976	-1.13853	-1.26976	missense
108	E108Y	17	17	1	0	0.0897483	-0.961537	0.0605839	-1.12709	-1.04432	-1.12709	missense
108	E108T	29	27	3	0	0.107698	-0.882356	0.0389468	-1.31898	-1.10067	-1.31898	missense
108	E108I	17	15	2	0	0.134622	-0.785446	0.0681569	-1.07594	-0.930694	-1.07594	missense
108	E108N	11	12	1	0	0.134622	-0.785446	0.0838854	-0.985766	-0.885606	-0.985766	missense
108	E108K	16	20	2	1	0.142541	-0.760622	0.103858	-0.893012	-0.826817	-0.893012	missense
108	E108M	20	14	3	0	0.153854	-0.727454	0.0727007	-1.04791	-0.887684	-1.04791	missense
109	V109F	29	28	0	3	0.0269245	-1.48442	0.150415	-0.73216	-1.10829	-1.48442	missense
109	V109W	26	34	0	0	0.0299161	-1.43866	0.0311574	-1.41589	-1.42727	-1.43866	missense
109	V109D	21	22	0	0	0.0367152	-1.34972	0.0474135	-1.23355	-1.29163	-1.34972	missense
109	V109K	19	21	0	1	0.0403867	-1.30832	0.0991373	-0.913215	-1.11077	-1.30832	missense
109	V109I	18	16	0	1	0.0425123	-1.28605	0.128295	-0.801241	-1.04364	-1.28605	missense
109	V109Q	18	17	0	0	0.0425123	-1.28605	0.0605839	-1.12709	-1.20657	-1.28605	missense
109	V109P	36	26	1	2	0.0436613	-1.27447	0.121168	-0.826065	-1.05027	-1.27447	missense
109	V109H	15	16	0	1	0.0504834	-1.21141	0.128295	-0.801241	-1.00633	-1.21141	missense
109	V109T	31	28	1	0	0.0504834	-1.21141	0.0376038	-1.33422	-1.27282	-1.33422	missense
109	V109S	54	64	4	1	0.0734304	-1.04869	0.0335542	-1.38371	-1.2162	-1.38371	missense
109	V109L	68	65	8	7	0.105357	-0.891901	0.132183	-0.788276	-0.840089	-0.891901	missense
109	V109Y	13	13	1	3	0.115391	-0.852393	0.311574	-0.41589	-0.634141	-0.852393	missense
109	V109R	58	65	8	9	0.123214	-0.823904	0.165229	-0.691366	-0.757635	-0.823904	missense
109	V109M	18	16	2	3	0.127537	-0.808927	0.256591	-0.500211	-0.654569	-0.808927	missense
109	V109E	17	25	2	2	0.134622	-0.785446	0.125828	-0.809674	-0.79756	-0.809674	missense
109	V109A	32	39	6	3	0.171338	-0.680711	0.109051	-0.871822	-0.776266	-0.871822	missense
109	V109_	16	17	3	3	0.190055	-0.635684	0.242336	-0.525035	-0.580359	-0.635684	nonsense
109	V109C	23	27	6	3	0.235589	-0.542408	0.155787	-0.71692	-0.629664	-0.71692	missense
109	V109G	46	50	23	23	0.41246	-0.299181	0.513181	-0.199181	-0.249181	-0.299181	missense
110	E110Q	24	20	1	0	0.0646188	-1.1042	0.0519291	-1.19404	-1.14912	-1.19404	missense
110	E110S	71	79	6	27	0.0785298	-1.01953	0.381679	-0.327754	-0.673642	-1.01953	missense
110	E110L	77	97	7	14	0.0828446	-0.996299	0.166915	-0.686957	-0.841628	-0.996299	missense
110	E110Y	34	29	3	8	0.0923125	-0.949303	0.327153	-0.394701	-0.672002	-0.949303	missense
110	E110R	87	110	11	13	0.110146	-0.872596	0.137542	-0.771017	-0.821807	-0.872596	missense
110	E110C	39	33	7	4	0.161547	-0.706265	0.160369	-0.704331	-0.705298	-0.706265	missense
110	E110K	29	28	5	2	0.161547	-0.706265	0.112811	-0.857099	-0.781682	-0.857099	missense
110	E110I	23	21	4	10	0.168278	-0.688536	0.545255	-0.172852	-0.430694	-0.688536	missense
110	E110T	40	39	11	9	0.23641	-0.540897	0.272628	-0.473882	-0.50739	-0.540897	missense
110	E110P	42	39	13	17	0.262983	-0.494635	0.49073	-0.21861	-0.356622	-0.494635	missense
110	E110H	13	19	4	3	0.288477	-0.454453	0.218102	-0.570792	-0.512622	-0.570792	missense
110	E110M	22	32	8	8	0.31607	-0.41478	0.297412	-0.436094	-0.425437	-0.436094	missense
110	E110N	11	17	4	4	0.336556	-0.387506	0.30292	-0.428125	-0.407815	-0.428125	missense
110	E110F	22	34	9	6	0.351189	-0.369023	0.218102	-0.570792	-0.469907	-0.570792	missense
110	E110A	61	59	42	51	0.560203	-0.166218	0.945109	0.0660299	-0.050094	-0.166218	missense
110	E110V	81	89	60	65	0.600876	-0.135779	0.799708	-0.00652082	-0.0711497	-0.135779	missense
110	E110D	36	42	42	46	0.938719	0.0579721	1.19195	0.166807	0.11239	0.0579721	missense
110	E110G	70	100	104	82	1.19454	0.162636	0.896162	0.0429345	0.102785	0.0429345	missense
110	E110W	25	45	41	21	1.3048	0.200981	0.521548	-0.192157	0.00441194	-0.192157	missense
110	E110_	27	30	78	9	2.27897	0.443174	0.351778	-0.363184	0.0399952	-0.363184	nonsense
111	Q111V	49	52	1	0	0.0323094	-1.40523	0.0205757	-1.5961	-1.50067	-1.5961	missense
111	Q111F	19	21	0	1	0.0403867	-1.30832	0.0991373	-0.913215	-1.11077	-1.30832	missense
111	Q111L	55	59	2	3	0.0432715	-1.27836	0.0727007	-1.04791	-1.16314	-1.27836	missense
111	Q111G	45	58	2	1	0.0526783	-1.19293	0.0369664	-1.34164	-1.26729	-1.34164	missense
111	Q111A	28	41	1	0	0.0557058	-1.16866	0.0259645	-1.49507	-1.33187	-1.49507	missense
111	Q111P	40	38	2	0	0.0591025	-1.14296	0.0279618	-1.46289	-1.30292	-1.46289	missense
111	Q111R	74	74	6	9	0.0753886	-1.03726	0.145401	-0.746884	-0.892071	-1.03726	missense
111	Q111Y	24	12	2	2	0.0969282	-0.928113	0.251656	-0.508644	-0.718379	-0.928113	missense
111	Q111T	32	30	3	1	0.0979072	-0.923749	0.0703555	-1.06215	-0.992951	-1.06215	missense
111	Q111W	21	21	2	2	0.110146	-0.872596	0.148706	-0.737124	-0.80486	-0.872596	missense
111	Q111_	19	19	2	4	0.12116	-0.831203	0.272628	-0.473882	-0.652543	-0.831203	nonsense
111	Q111S	45	59	6	24	0.122916	-0.824954	0.454379	-0.252033	-0.538494	-0.824954	missense
111	Q111E	25	26	3	8	0.124267	-0.820208	0.363503	-0.348943	-0.584576	-0.820208	missense
111	Q111H	17	14	2	4	0.134622	-0.785446	0.363503	-0.348943	-0.567195	-0.785446	missense
111	Q111C	27	21	4	3	0.144238	-0.755483	0.198275	-0.612185	-0.683834	-0.755483	missense
111	Q111D	14	13	2	0	0.161547	-0.706265	0.0778936	-1.01795	-0.862107	-1.01795	missense
111	Q111K	28	26	5	4	0.167118	-0.691541	0.201946	-0.604216	-0.647879	-0.691541	missense
111	Q111N	18	22	3	2	0.170049	-0.683988	0.14224	-0.756429	-0.720209	-0.756429	missense
111	Q111M	21	20	4	3	0.183576	-0.650747	0.207716	-0.591982	-0.621364	-0.650747	missense
112	E112P	23	24	2	2	0.100967	-0.910385	0.130861	-0.792641	-0.851513	-0.910385	missense
112	E112A	45	56	7	13	0.140476	-0.766963	0.267845	-0.481569	-0.624266	-0.766963	missense
112	E112V	67	81	11	22	0.142541	-0.760622	0.305875	-0.423908	-0.592265	-0.760622	missense
112	E112Q	28	29	5	10	0.167118	-0.691541	0.399854	-0.307551	-0.499546	-0.691541	missense
112	E112M	21	24	5	5	0.220291	-0.571566	0.261722	-0.491611	-0.531589	-0.571566	missense
112	E112L	66	67	23	14	0.289338	-0.453158	0.240554	-0.52824	-0.490699	-0.52824	missense
112	E112H	14	18	5	7	0.323094	-0.405235	0.459162	-0.247486	-0.32636	-0.405235	missense
112	E112G	70	111	32	30	0.375426	-0.340039	0.301838	-0.429679	-0.384859	-0.429679	missense
112	E112W	31	47	14	11	0.378626	-0.336353	0.272628	-0.473882	-0.405118	-0.473882	missense
112	E112D	22	39	10	1	0.386308	-0.32763	0.0545255	-1.17285	-0.750241	-1.17285	missense
112	E112C	23	37	13	12	0.471179	-0.241378	0.373069	-0.337662	-0.28952	-0.337662	missense
112	E112N	15	12	9	24	0.504834	-0.211415	2.09714	0.412174	0.10038	-0.211415	missense
112	E112S	74	69	47	46	0.51695	-0.201115	0.7322	-0.0448224	-0.122969	-0.201115	missense
112	E112R	87	94	62	35	0.578265	-0.152437	0.413246	-0.293243	-0.22284	-0.293243	missense
112	E112F	25	25	18	3	0.590268	-0.143514	0.167771	-0.684736	-0.414125	-0.684736	missense
112	E112Y	17	17	18	3	0.852609	0.0161864	0.242336	-0.525035	-0.254424	-0.525035	missense
112	E112_	27	38	44	9	1.29814	0.19876	0.279618	-0.462887	-0.132064	-0.462887	nonsense
112	E112K	21	27	35	17	1.32175	0.206585	0.701042	-0.0637078	0.0714387	-0.0637078	missense
112	E112I	14	18	27	10	1.50777	0.263772	0.631348	-0.109183	0.0772945	-0.109183	missense
113	I113L	66	53	0	7	0.0120557	-1.83337	0.161557	-0.701126	-1.26725	-1.83337	missense
113	I113Y	21	33	1	4	0.0734304	-1.04869	0.160369	-0.704331	-0.876509	-1.04869	missense
113	I113M	24	24	2	2	0.0969282	-0.928113	0.130861	-0.792641	-0.860377	-0.928113	missense
113	I113G	57	66	6	10	0.0974852	-0.925625	0.179039	-0.656504	-0.791064	-0.925625	missense
113	I113F	28	34	3	0	0.111412	-0.867633	0.0311574	-1.41589	-1.14176	-1.41589	missense
113	I113T	24	26	3	6	0.129238	-0.803175	0.282725	-0.458088	-0.630631	-0.803175	missense
113	I113A	42	36	6	7	0.131492	-0.795665	0.235786	-0.536934	-0.6663	-0.795665	missense
113	I113E	21	22	3	1	0.146861	-0.747657	0.094827	-0.93252	-0.840089	-0.93252	missense
113	I113K	15	29	2	4	0.15145	-0.734293	0.181752	-0.649973	-0.692133	-0.734293	missense
113	I113N	20	28	4	2	0.192318	-0.630544	0.112811	-0.857099	-0.743821	-0.857099	missense
113	I113S	73	68	18	7	0.207391	-0.597773	0.126436	-0.807581	-0.702677	-0.807581	missense
113	I113R	62	58	21	34	0.282066	-0.464213	0.646913	-0.0986062	-0.281409	-0.464213	missense
113	I113P	28	29	11	2	0.334235	-0.390511	0.109051	-0.871822	-0.631167	-0.871822	missense
113	I113C	24	23	10	8	0.355403	-0.363842	0.408941	-0.297791	-0.330816	-0.363842	missense
113	I113_	30	29	13	11	0.364783	-0.352528	0.436204	-0.269762	-0.311145	-0.352528	nonsense
113	I113Q	20	24	12	2	0.500026	-0.215571	0.130861	-0.792641	-0.504106	-0.792641	missense
113	I113W	21	33	14	10	0.550728	-0.173626	0.352812	-0.361908	-0.267767	-0.361908	missense
113	I113D	12	29	9	30	0.621334	-0.121238	1.12686	0.142418	0.0105901	-0.121238	missense
113	I113V	35	44	28	15	0.650675	-0.101199	0.387737	-0.320915	-0.211057	-0.320915	missense
113	I113H	18	18	20	8	0.892759	0.036171	0.516557	-0.196333	-0.0800812	-0.196333	missense
	WT	17415	20635	17710	15361	0.821416	0	0.811806	0	0	0	missense
