# Supplementary material for: Probing the functional constraints of influenza A virus NEP by deep mutational scanning
Source: Cell Rep. Author manuscript; Available in PMC 2025 Feb 16. (PMC11830162; doi:10.1016/j.celrep.2024.115196)
Supplement: 3 [file NIHMS2052773-supplement-3.xlsx]

## Sheet: Table S2 (Forward Primers)
Table S2. Primer sequences, Related to STAR Method.
Primer ID	Sequence (5' to 3')
Cassettles1_1	GAGGAGAATCCCGGGCCCATGNNKCCAAACACTGTGTCAAGCTTTCAGGACATACTGATG
Cassettles1_2	GAGGAGAATCCCGGGCCCATGGATNNKAACACTGTGTCAAGCTTTCAGGACATACTGATG
Cassettles1_3	GAGGAGAATCCCGGGCCCATGGATCCANNKACTGTGTCAAGCTTTCAGGACATACTGATG
Cassettles1_4	GAGGAGAATCCCGGGCCCATGGATCCAAACNNKGTGTCAAGCTTTCAGGACATACTGATG
Cassettles1_5	GAGGAGAATCCCGGGCCCATGGATCCAAACACTNNKTCAAGCTTTCAGGACATACTGATG
Cassettles1_6	GAGGAGAATCCCGGGCCCATGGATCCAAACACTGTGNNKAGCTTTCAGGACATACTGATG
Cassettles1_7	GAGGAGAATCCCGGGCCCATGGATCCAAACACTGTGTCANNKTTTCAGGACATACTGATG
Cassettles1_8	GAGGAGAATCCCGGGCCCATGGATCCAAACACTGTGTCAAGCNNKCAGGACATACTGATG
Cassettles2_1	CCAAACACTGTGTCAAGCTTTNNKGACATACTGATGAGGATGTCAAAAATGCAGTTGGGG
Cassettles2_2	CCAAACACTGTGTCAAGCTTTCAGNNKATACTGATGAGGATGTCAAAAATGCAGTTGGGG
Cassettles2_3	CCAAACACTGTGTCAAGCTTTCAGGACNNKCTGATGAGGATGTCAAAAATGCAGTTGGGG
Cassettles2_4	CCAAACACTGTGTCAAGCTTTCAGGACATANNKATGAGGATGTCAAAAATGCAGTTGGGG
Cassettles2_5	CCAAACACTGTGTCAAGCTTTCAGGACATACTGNNKAGGATGTCAAAAATGCAGTTGGGG
Cassettles2_6	CCAAACACTGTGTCAAGCTTTCAGGACATACTGATGNNKATGTCAAAAATGCAGTTGGGG
Cassettles2_7	CCAAACACTGTGTCAAGCTTTCAGGACATACTGATGAGGNNKTCAAAAATGCAGTTGGGG
Cassettles2_8	CCAAACACTGTGTCAAGCTTTCAGGACATACTGATGAGGATGNNKAAAATGCAGTTGGGG
Cassettles3_1	GACATACTGATGAGGATGTCANNKATGCAGTTGGGGTCCTCATCGGAGGACTTGAATGGA
Cassettles3_2	GACATACTGATGAGGATGTCAAAANNKCAGTTGGGGTCCTCATCGGAGGACTTGAATGGA
Cassettles3_3	GACATACTGATGAGGATGTCAAAAATGNNKTTGGGGTCCTCATCGGAGGACTTGAATGGA
Cassettles3_4	GACATACTGATGAGGATGTCAAAAATGCAGNNKGGGTCCTCATCGGAGGACTTGAATGGA
Cassettles3_5	GACATACTGATGAGGATGTCAAAAATGCAGTTGNNKTCCTCATCGGAGGACTTGAATGGA
Cassettles3_6	GACATACTGATGAGGATGTCAAAAATGCAGTTGGGGNNKTCATCGGAGGACTTGAATGGA
Cassettles3_7	GACATACTGATGAGGATGTCAAAAATGCAGTTGGGGTCCNNKTCGGAGGACTTGAATGGA
Cassettles3_8	GACATACTGATGAGGATGTCAAAAATGCAGTTGGGGTCCTCANNKGAGGACTTGAATGGA
Cassettles4_1	ATGCAGTTGGGGTCCTCATCGNNKGACTTGAATGGAATAATAACACAGTTCGAGTCTCTG
Cassettles4_2	ATGCAGTTGGGGTCCTCATCGGAGNNKTTGAATGGAATAATAACACAGTTCGAGTCTCTG
Cassettles4_3	ATGCAGTTGGGGTCCTCATCGGAGGACNNKAATGGAATAATAACACAGTTCGAGTCTCTG
Cassettles4_4	ATGCAGTTGGGGTCCTCATCGGAGGACTTGNNKGGAATAATAACACAGTTCGAGTCTCTG
Cassettles4_5	ATGCAGTTGGGGTCCTCATCGGAGGACTTGAATNNKATAATAACACAGTTCGAGTCTCTG
Cassettles4_6	ATGCAGTTGGGGTCCTCATCGGAGGACTTGAATGGANNKATAACACAGTTCGAGTCTCTG
Cassettles4_7	ATGCAGTTGGGGTCCTCATCGGAGGACTTGAATGGAATANNKACACAGTTCGAGTCTCTG
Cassettles4_8	ATGCAGTTGGGGTCCTCATCGGAGGACTTGAATGGAATAATANNKCAGTTCGAGTCTCTG
Cassettles5_1	GACTTGAATGGAATAATAACANNKTTCGAGTCTCTGAAACTCTACAGAGATTCGCTTGGA
Cassettles5_2	GACTTGAATGGAATAATAACACAGNNKGAGTCTCTGAAACTCTACAGAGATTCGCTTGGA
Cassettles5_3	GACTTGAATGGAATAATAACACAGTTCNNKTCTCTGAAACTCTACAGAGATTCGCTTGGA
Cassettles5_4	GACTTGAATGGAATAATAACACAGTTCGAGNNKCTGAAACTCTACAGAGATTCGCTTGGA
Cassettles5_5	GACTTGAATGGAATAATAACACAGTTCGAGTCTNNKAAACTCTACAGAGATTCGCTTGGA
Cassettles5_6	GACTTGAATGGAATAATAACACAGTTCGAGTCTCTGNNKCTCTACAGAGATTCGCTTGGA
Cassettles5_7	GACTTGAATGGAATAATAACACAGTTCGAGTCTCTGAAANNKTACAGAGATTCGCTTGGA
Cassettles5_8	GACTTGAATGGAATAATAACACAGTTCGAGTCTCTGAAACTCNNKAGAGATTCGCTTGGA
Cassettles6_1	TTCGAGTCTCTGAAACTCTACNNKGATTCGCTTGGAGAAGCAGTAATGAGAATGGGAGAC
Cassettles6_2	TTCGAGTCTCTGAAACTCTACAGANNKTCGCTTGGAGAAGCAGTAATGAGAATGGGAGAC
Cassettles6_3	TTCGAGTCTCTGAAACTCTACAGAGATNNKCTTGGAGAAGCAGTAATGAGAATGGGAGAC
Cassettles6_4	TTCGAGTCTCTGAAACTCTACAGAGATTCGNNKGGAGAAGCAGTAATGAGAATGGGAGAC
Cassettles6_5	TTCGAGTCTCTGAAACTCTACAGAGATTCGCTTNNKGAAGCAGTAATGAGAATGGGAGAC
Cassettles6_6	TTCGAGTCTCTGAAACTCTACAGAGATTCGCTTGGANNKGCAGTAATGAGAATGGGAGAC
Cassettles6_7	TTCGAGTCTCTGAAACTCTACAGAGATTCGCTTGGAGAANNKGTAATGAGAATGGGAGAC
Cassettles6_8	TTCGAGTCTCTGAAACTCTACAGAGATTCGCTTGGAGAAGCANNKATGAGAATGGGAGAC
Cassettles7_1	GATTCGCTTGGAGAAGCAGTANNKAGAATGGGAGACCTCCACTCACTCCAAAACAGAAAC
Cassettles7_2	GATTCGCTTGGAGAAGCAGTAATGNNKATGGGAGACCTCCACTCACTCCAAAACAGAAAC
Cassettles7_3	GATTCGCTTGGAGAAGCAGTAATGAGANNKGGAGACCTCCACTCACTCCAAAACAGAAAC
Cassettles7_4	GATTCGCTTGGAGAAGCAGTAATGAGAATGNNKGACCTCCACTCACTCCAAAACAGAAAC
Cassettles7_5	GATTCGCTTGGAGAAGCAGTAATGAGAATGGGANNKCTCCACTCACTCCAAAACAGAAAC
Cassettles7_6	GATTCGCTTGGAGAAGCAGTAATGAGAATGGGAGACNNKCACTCACTCCAAAACAGAAAC
Cassettles7_7	GATTCGCTTGGAGAAGCAGTAATGAGAATGGGAGACCTCNNKTCACTCCAAAACAGAAAC
Cassettles7_8	GATTCGCTTGGAGAAGCAGTAATGAGAATGGGAGACCTCCACNNKCTCCAAAACAGAAAC
Cassettles8_1	AGAATGGGAGACCTCCACTCANNKCAAAACAGAAACGGAAAATGGCGGGAACAATTAGGT
Cassettles8_2	AGAATGGGAGACCTCCACTCACTCNNKAACAGAAACGGAAAATGGCGGGAACAATTAGGT
Cassettles8_3	AGAATGGGAGACCTCCACTCACTCCAANNKAGAAACGGAAAATGGCGGGAACAATTAGGT
Cassettles8_4	AGAATGGGAGACCTCCACTCACTCCAAAACNNKAACGGAAAATGGCGGGAACAATTAGGT
Cassettles8_5	AGAATGGGAGACCTCCACTCACTCCAAAACAGANNKGGAAAATGGCGGGAACAATTAGGT
Cassettles8_6	AGAATGGGAGACCTCCACTCACTCCAAAACAGAAACNNKAAATGGCGGGAACAATTAGGT
Cassettles8_7	AGAATGGGAGACCTCCACTCACTCCAAAACAGAAACGGANNKTGGCGGGAACAATTAGGT
Cassettles8_8	AGAATGGGAGACCTCCACTCACTCCAAAACAGAAACGGAAAANNKCGGGAACAATTAGGT
Cassettles9_1	CAAAACAGAAACGGAAAATGGNNKGAACAATTAGGTCAGAAGTTTGAAGAAATAAGGTGG
Cassettles9_2	CAAAACAGAAACGGAAAATGGCGGNNKCAATTAGGTCAGAAGTTTGAAGAAATAAGGTGG
Cassettles9_3	CAAAACAGAAACGGAAAATGGCGGGAANNKTTAGGTCAGAAGTTTGAAGAAATAAGGTGG
Cassettles9_4	CAAAACAGAAACGGAAAATGGCGGGAACAANNKGGTCAGAAGTTTGAAGAAATAAGGTGG
Cassettles9_5	CAAAACAGAAACGGAAAATGGCGGGAACAATTANNKCAGAAGTTTGAAGAAATAAGGTGG
Cassettles9_6	CAAAACAGAAACGGAAAATGGCGGGAACAATTAGGTNNKAAGTTTGAAGAAATAAGGTGG
Cassettles9_7	CAAAACAGAAACGGAAAATGGCGGGAACAATTAGGTCAGNNKTTTGAAGAAATAAGGTGG
Cassettles9_8	CAAAACAGAAACGGAAAATGGCGGGAACAATTAGGTCAGAAGNNKGAAGAAATAAGGTGG
Cassettles10_1	GAACAATTAGGTCAGAAGTTTNNKGAAATAAGGTGGTTGATTGAAGAAGTGAGACACAGA
Cassettles10_2	GAACAATTAGGTCAGAAGTTTGAANNKATAAGGTGGTTGATTGAAGAAGTGAGACACAGA
Cassettles10_3	GAACAATTAGGTCAGAAGTTTGAAGAANNKAGGTGGTTGATTGAAGAAGTGAGACACAGA
Cassettles10_4	GAACAATTAGGTCAGAAGTTTGAAGAAATANNKTGGTTGATTGAAGAAGTGAGACACAGA
Cassettles10_5	GAACAATTAGGTCAGAAGTTTGAAGAAATAAGGNNKTTGATTGAAGAAGTGAGACACAGA
Cassettles10_6	GAACAATTAGGTCAGAAGTTTGAAGAAATAAGGTGGNNKATTGAAGAAGTGAGACACAGA
Cassettles10_7	GAACAATTAGGTCAGAAGTTTGAAGAAATAAGGTGGTTGNNKGAAGAAGTGAGACACAGA
Cassettles10_8	GAACAATTAGGTCAGAAGTTTGAAGAAATAAGGTGGTTGATTNNKGAAGTGAGACACAGA
Cassettles11_1	GAAATAAGGTGGTTGATTGAANNKGTGAGACACAGACTGAAGATAACAGAGAATAGTTTT
Cassettles11_2	GAAATAAGGTGGTTGATTGAAGAANNKAGACACAGACTGAAGATAACAGAGAATAGTTTT
Cassettles11_3	GAAATAAGGTGGTTGATTGAAGAAGTGNNKCACAGACTGAAGATAACAGAGAATAGTTTT
Cassettles11_4	GAAATAAGGTGGTTGATTGAAGAAGTGAGANNKAGACTGAAGATAACAGAGAATAGTTTT
Cassettles11_5	GAAATAAGGTGGTTGATTGAAGAAGTGAGACACNNKCTGAAGATAACAGAGAATAGTTTT
Cassettles11_6	GAAATAAGGTGGTTGATTGAAGAAGTGAGACACAGANNKAAGATAACAGAGAATAGTTTT
Cassettles11_7	GAAATAAGGTGGTTGATTGAAGAAGTGAGACACAGACTGNNKATAACAGAGAATAGTTTT
Cassettles11_8	GAAATAAGGTGGTTGATTGAAGAAGTGAGACACAGACTGAAGNNKACAGAGAATAGTTTT
Cassettles12_1	GTGAGACACAGACTGAAGATANNKGAGAATAGTTTTGAGCAAATAACATTTATGCAAGCC
Cassettles12_2	GTGAGACACAGACTGAAGATAACANNKAATAGTTTTGAGCAAATAACATTTATGCAAGCC
Cassettles12_3	GTGAGACACAGACTGAAGATAACAGAGNNKAGTTTTGAGCAAATAACATTTATGCAAGCC
Cassettles12_4	GTGAGACACAGACTGAAGATAACAGAGAATNNKTTTGAGCAAATAACATTTATGCAAGCC
Cassettles12_5	GTGAGACACAGACTGAAGATAACAGAGAATAGTNNKGAGCAAATAACATTTATGCAAGCC
Cassettles12_6	GTGAGACACAGACTGAAGATAACAGAGAATAGTTTTNNKCAAATAACATTTATGCAAGCC
Cassettles12_7	GTGAGACACAGACTGAAGATAACAGAGAATAGTTTTGAGNNKATAACATTTATGCAAGCC
Cassettles12_8	GTGAGACACAGACTGAAGATAACAGAGAATAGTTTTGAGCAANNKACATTTATGCAAGCC
Cassettles13_1	GAGAATAGTTTTGAGCAAATANNKTTTATGCAAGCCTTACAACTATTGCTTGAAGTGGAG
Cassettles13_2	GAGAATAGTTTTGAGCAAATAACANNKATGCAAGCCTTACAACTATTGCTTGAAGTGGAG
Cassettles13_3	GAGAATAGTTTTGAGCAAATAACATTTNNKCAAGCCTTACAACTATTGCTTGAAGTGGAG
Cassettles13_4	GAGAATAGTTTTGAGCAAATAACATTTATGNNKGCCTTACAACTATTGCTTGAAGTGGAG
Cassettles13_5	GAGAATAGTTTTGAGCAAATAACATTTATGCAANNKTTACAACTATTGCTTGAAGTGGAG
Cassettles13_6	GAGAATAGTTTTGAGCAAATAACATTTATGCAAGCCNNKCAACTATTGCTTGAAGTGGAG
Cassettles13_7	GAGAATAGTTTTGAGCAAATAACATTTATGCAAGCCTTANNKCTATTGCTTGAAGTGGAG
Cassettles13_8	GAGAATAGTTTTGAGCAAATAACATTTATGCAAGCCTTACAANNKTTGCTTGAAGTGGAG
Cassettles14_1	TTTATGCAAGCCTTACAACTANNKCTTGAAGTGGAGCAAGAGATAAGAACTTTCTCGTTT
Cassettles14_2	TTTATGCAAGCCTTACAACTATTGNNKGAAGTGGAGCAAGAGATAAGAACTTTCTCGTTT
Cassettles14_3	TTTATGCAAGCCTTACAACTATTGCTTNNKGTGGAGCAAGAGATAAGAACTTTCTCGTTT
Cassettles14_4	TTTATGCAAGCCTTACAACTATTGCTTGAANNKGAGCAAGAGATAAGAACTTTCTCGTTT
Cassettles14_5	TTTATGCAAGCCTTACAACTATTGCTTGAAGTGNNKCAAGAGATAAGAACTTTCTCGTTT
Cassettles14_6	TTTATGCAAGCCTTACAACTATTGCTTGAAGTGGAGNNKGAGATAAGAACTTTCTCGTTT
Cassettles14_7	TTTATGCAAGCCTTACAACTATTGCTTGAAGTGGAGCAANNKATAAGAACTTTCTCGTTT
Cassettles14_8	TTTATGCAAGCCTTACAACTATTGCTTGAAGTGGAGCAAGAGNNKAGAACTTTCTCGTTT
Cassettles15_1	CTTGAAGTGGAGCAAGAGATANNKACTTTCTCGTTTCAGCTTATTTAATAATAAAAAACA
Cassettles15_2	CTTGAAGTGGAGCAAGAGATAAGANNKTTCTCGTTTCAGCTTATTTAATAATAAAAAACA
Cassettles15_3	CTTGAAGTGGAGCAAGAGATAAGAACTNNKTCGTTTCAGCTTATTTAATAATAAAAAACA
Cassettles15_4	CTTGAAGTGGAGCAAGAGATAAGAACTTTCNNKTTTCAGCTTATTTAATAATAAAAAACA
Cassettles15_5	CTTGAAGTGGAGCAAGAGATAAGAACTTTCTCGNNKCAGCTTATTTAATAATAAAAAACA
Cassettles15_6	CTTGAAGTGGAGCAAGAGATAAGAACTTTCTCGTTTNNKCTTATTTAATAATAAAAAACA
Cassettles15_7	CTTGAAGTGGAGCAAGAGATAAGAACTTTCTCGTTTCAGNNKATTTAATAATAAAAAACA
Cassettles15_8	CTTGAAGTGGAGCAAGAGATAAGAACTTTCTCGTTTCAGCTTNNKTAATAATAAAAAACA

## Sheet: Table S2 (Reverse Primers)
Primer ID	Sequence (5' to 3')
Cassettles1_Rprimer	CATGGGCCCGGGATTCTCCTC
Cassettles2_Rprimer	AAAGCTTGACACAGTGTTTGG
Cassettles3_Rprimer	TGACATCCTCATCAGTATGTC
Cassettles4_Rprimer	CGATGAGGACCCCAACTGCAT
Cassettles5_Rprimer	TGTTATTATTCCATTCAAGTC
Cassettles6_Rprimer	GTAGAGTTTCAGAGACTCGAA
Cassettles7_Rprimer	TACTGCTTCTCCAAGCGAATC
Cassettles8_Rprimer	TGAGTGGAGGTCTCCCATTCT
Cassettles9_Rprimer	CCATTTTCCGTTTCTGTTTTG
Cassettles10_Rprimer	AAACTTCTGACCTAATTGTTC
Cassettles11_Rprimer	TTCAATCAACCACCTTATTTC
Cassettles12_Rprimer	TATCTTCAGTCTGTGTCTCAC
Cassettles13_Rprimer	TATTTGCTCAAAACTATTCTC
Cassettles14_Rprimer	TAGTTGTAAGGCTTGCATAAA
Cassettles15_Rprimer	TATCTCTTGCTCCACTTCAAG
